# Supplementary material for: Comprehensive Characterization of RNA Processing Factors in Gastric Cancer Identifies a Prognostic Signature for Predicting Clinical Outcomes and Therapeutic Responses
Source: Front Immunol. 2021 Aug 3;12:719628. doi: 10.3389/fimmu.2021.719628 (PMC8369824; doi:10.3389/fimmu.2021.719628)
Supplement: Supplementary Table 1 — 929 genes, annotated as RNA processing factors, acquired in the AmiGO database. [file Table_1.xlsx]

## Sheet: Table S1
Table S1. 929 genes, annotated as RNA processing factors, acquired in the AmiGO database
CDK11A
MBNL2
DPH3P1
CLK3
CLK2
RBPMS
CLK1
WDR55
SNRPA
ELAC1
SNRPD3
SNRPD2
SNRPD1
LSM6
LSM3
SNRPG
SNRPF
SNRPE
RPL14
CELF6
RBM39
SLBP
PRPF38A
ZRANB2
YBX1
ABT1
NOB1
RPS13
RPS14
RPS16
RPS8
ELP1
SIRT1
INTS5
LSM5
LAS1L
RBM7
FTSJ1
DAZAP1
RPS6
MTREX
CSDC2
INTS12
DDX24
RRP36
DUS2
CT45A3
CPSF4
THG1L
DUS4L
ZC3H11A
SMNDC1
ADAD2
TRMU
SNRNP200
EXOSC9
NPM3
TRMT6
DDX27
NUP98
HTATSF1
BUD23
TOE1
DDX47
LUC7L2
TRMT2B
CPSF2
NOP58
EGFR
RPS27
E7EUB6
PLRG1
INTS2
RBMX2
WBP11
THRAP3
DDX52
LSM2
SNRNP35
FCF1
AAR2
RBM38
METTL15P1
NSA2
DIS3
PDCD11
RRP1B
PUM1
ZC3H12A
CD2BP2
NCBP2
MAGOHB
LAGE3
HNRNPM
AARS2
SRSF3
TBL3
LSM7
ZNF638
RNF20
KTI12
IVNS1ABP
TRA2B
LSM4
DDX49
NUDT21
PRPF38B
ZC3H7B
FAM98B
ELP4
RPL10A
SRRM4
NCOR1
BTRC
TSEN2
POLR2G
MRPS9
TGFB1
DDX46
DGCR8
SF3B3
SCAF11
TSNAX
CELF1
CMTR2
RPL35A
ERCC2
NOVA2
ZCCHC8
CTNNBL1
TFB1M
LARP7
HABP4
HNRNPLL
ELP2
SF1
SUPT6H
EBNA1BP2
APOBEC4
TSEN15
SNRNP27
SSU72P8
LEO1
THADA
INTS11
TRUB1
M0R3G1
TXNL4A
HNRNPA3
SSU72P3
PTCD2
TIA1
MNAT1
CCNH
CACTIN
RTCA
GCFC2
RPUSD2
CWC27
TRMT2A
SAP18
SRRM2
PRPF6
SNRPN
CSTF1
MPHOSPH6
TRMT44
PTBP1
PA2G4
RNPS1
SUPV3L1
SRRM1
PWP2
UTP15
NONO
DICER1
CIR1
CT45A2
ESRP1
DHX40
CCAR1
SUGP2
DHX38
AGO4
STH
C1D
CWC22
NOVA1
METTL14
ELAVL4
U2AF2
PRPF40B
WDR43
WDR75
RRS1
KARS
EFTUD2
EXOSC7
SART3
WTAP
APOBEC1
BUD31
MTERF4
TSEN54
RBBP6
SNW1
ADARB1
CPSF7
RBMY1E
BCDIN3D
ADAR
NSUN2
PABPC1
RPS9
PPARGC1A
KRR1
NELFE
ZFP36L1
PDE12
HSF1
SREK1IP1
CLK4
WDR12
TXNL4B
NHP2
LYAR
GEMIN8
RPP25
FBLL1
GEMIN5
RBM27
RPS17
CHD7
PDCD7
C2orf49
RAMACL
DDX51
KHDRBS1
RBM15
RBM6
NOC4L
UTP14A
TARBP1
RBMXL3
USP36
TRMT9B
RCL1
EXOSC2
GTF2H3
BYSL
POLR2K
PHF5A
CLASRP
TRMT1L
HNRNPK
FASTKD5
SETX
TRIM71
DDX17
POP1
ATP5J2-PTCD1
EXOSC8
METTL6
USP49
C1QBP
CSTF2
CPSF1
HNRNPF
UTP3
PRPF18
EXOSC6
KHSRP
SRSF11
RPUSD4
EMG1
SMAD1
SMAD2
COIL
RSL1D1
SRSF12
GEMIN6
ELAVL1
CCNB1
SSU72P2
HSD17B10
SSU72P4
RBMX
SF3A1
FAM172A
SREK1
RBMS2
SF3A2
SF3B4
SAFB
RBMY1F
SSU72P5
DEDD2
NOP56
MPHOSPH10
SSU72P7
POLR2I
TRMT10C
PES1
NCBP3
CDK11B
RNF113B
U2AF1L4
GPKOW
PELP1
ZNF473
TYW5
NSUN4
INTS1
PNPT1
RNASEL
ZC3H7A
CMTR1
PUSL1
RBFA
CCAR2
CDC5L
CHTOP
HNRNPH1
HNRNPH3
MRM1
POLR2D
SF3B2
PPIG
NOP53
PAPOLG
RBM24
RPL26
C9orf64
POLR2F
MYCN
C9orf78
SNRPB2
BRDT
UBL5
SNIP1
CRNKL1
ARL6IP4
TRMT11
ELP6
GTPBP4
PUS3
TSR1
PRPF39
CELF4
TYW1B
CPEB1
RBMY1D
NOL9
ALKBH1
POLR2A
RP9
DBR1
DYRK1A
SNRNP70
METTL3
PABPN1
RBM23
TRPT1
SNRPB
VIRMA
CWF19L1
NOL3
TP53RK
TGS1
AICDA
FIP1L1
ADAT1
CASC3
REXO4
AURKAIP1
TFIP11
WDR46
ZC3H10
EXOSC10
PIH1D1
ERN2
REST
IK
NOP2
USP4
TRMO
ZNHIT6
SLTM
TRMT13
ISG20L2
WDR83
ANKRD16
MRPL44
AGO3
DHX9
LARP6
TRMT10B
PPP3CA
GPATCH1
RPRD1B
FDXACB1
SNRPC
SPOUT1
RPRD1A
NSUN5
TSR2
QTRT2
BUD13
ZC3H13
RBM3
RBM10
ERCC3
MDN1
SRSF4
DDX41
NOL11
RPS7
CCNT1
URM1
RBFOX1
RAMAC
PQBP1
RBM20
THUMPD2
RBM42
MTPAP
RBM22
PRPF19
LSM1
RBM28
DDX18
PRMT7
TSEN34
PUS7
PABPC4
TRMT61B
RIOK2
CDK5RAP1
INTS14
SNRPA1
HNRNPA1
IWS1
NVL
SAGE1
DDX56
DIEXF
PPP4R2
SRSF6
SRSF5
SRSF9
GAR1
SART1
CSTF2T
CELF3
DDX39A
TRMT10A
MRM3
GTF2H2
LSM11
MAP2K2
TP53
WDR74
PIWIL2
M1AP
DDX39B
METTL16
THOC6
RPL5
AHNAK2
HNRNPL
ZCRB1
GTF2H5
RRAGC
RPL7L1
DDX1
NBDY
MRPL1
RBM26
TRA2A
RIPK1
SRPK2
HENMT1
PRPF4B
RPP30
RPP38
POLDIP3
SNRPGP15
NOP14
QTRT1
SRRT
I3L521
PRX
RPL27
CWF19L2
SMU1
RBMY1B
SFPQ
SON
HMX2
PCF11
THOC5
UPF3B
MFAP1
PPIH
ZC3H3
FTSJ3
MRM2
DHX37
GTF2H4
PRCC
K7EMI3
JMJD6
ELP5
DDX42
FARS2
SF3A3
SFSWAP
RPUSD3
GRSF1
TBRG4
GTPBP3
UTP4
GEMIN2
LSM10
POP5
WDR4
CT45A8
SNUPN
EXOSC4
NOP10
PPP2CA
FRG1
AHNAK
LIN28B
LUC7L
POLR2C
APP
CDK9
PRPF8
PRMT9
RPP14
FASTK
DIMT1
EXOSC5
EXOSC3
MBNL1
WDR3
DUS1L
RNPC3
METTL2B
PPP2R1A
WDR33
CDK7
DKC1
CDC73
KIN
SAFB2
MAP2K1
BOP1
HNRNPD
MYOD1
FUS
NOL6
PPP1R8
RBM11
SRSF8
RIOK1
UTP23
MBNL3
NCBP1
DCAF13
TERT
PRMT5
RIOK3
TYW1
INTS9
SRSF1
HNRNPH2
SNU13
ESRP2
HNRNPA1L2
TRMT5
ADARB2
DROSHA
TUT1
CWC15
SNRNP48
SEPHS1
KDM1A
FMR1
AQR
DHX35
SLC39A5
ZCCHC4
PARN
NSUN3
TTF2
RPP21
TFB2M
CNOT6L
DDX21
USP14
SRSF2
DHX15
PPIE
NCBP2L
H2AFB2
H2AFB1
MRTO4
AHCYL1
PRKACA
NAF1
KHDRBS2
RBM17
RRP9
CTU2
BMS1
POLR2B
ALKBH5
PHRF1
M0QXG2
CCNL1
NOCT
ESR1
RPL35
TSR3
CLNS1A
RBM25
OSGEP
OSGEPL1
SARNP
DDX5
DNAJC8
BCAS2
RNF40
YJU2
GTF2H1
TUT7
AKAP8L
ISY1
HSPA1A
U2AF1L5
CT45A7
CT45A10
CT45A5
TRIT1
RSRC1
METTL2A
RBM41
RPP40
POP7
DHX36
PIK3R1
ACIN1
PNN
RPS2
ERI3
SMN1
CPSF6
AGO1
SRSF7
ATXN1
SARS
SUV39H1
AARS
PPIL3
RALY
CDC40
SYNCRIP
LUC7L3
PRKRIP1
GEMIN7
WDR77
POLR2E
BMP4
ADAD1
RRP7BP
CTR9
ZMAT2
HNRNPC
ZNF830
USB1
ELAC2
CSTF3
RBM4B
RBMS1
SRPK3
PAPOLB
YTHDC1
PABPC1L
ZFC3H1
URB1
HNRNPA2B1
DHX16
LGALS3
HEATR1
A1CF
U2AF1
ESF1
NOL8
SENP3
METTL8
UTP6
INTS3
TENT2
SCAF1
PAF1
CDK12
NSUN6
HNRNPU
RBM4
SCNM1
KHDC4
SF3B5
PUS10
CTU1
CELF5
ZC3H14
RBFOX3
ADAT2
PAPOLA
PRPF31
BARD1
NCOR2
HSPA8
ZRSR2
ZRSR2P1
ZNHIT3
TARBP2
TSN
TUT4
PIH1D2
TRMT12
AKAP17A
USP39
UTP14C
SYMPK
RPL7
CLP1
TMBIM6
NSUN5P1
PUM2
EIF4A3
ESS2
CT45A1
RPRD2
SNRNP40
POLR2L
NUDT16
MTFMT
RPS28
RPS26
RBM8A
RPS24
RPS15
RBMXL1
PUS1
LSM8
PTBP3
UTP18
NOLC1
PRPF3
HNRNPR
POP4
ZMPSTE24
POLR2J
POLR2H
NGDN
HNRNPUL1
ZMAT5
SRFBP1
BICD1
INTS6L
DUS3L
THUMPD1
ISG20
RTCB
RBM15B
STRAP
CPEB3
PRPF4
LCMT2
RRP8
PPIL1
RNMT
RRP15
EXOSC1
CT45A6
SBDS
RRP7A
UTP11
M0R2N4
METTL15
THOC7
MTO1
POLR3K
TENT4B
CDKAL1
PUF60
RPS19
RPL11
PPWD1
TRMT112
RRNAD1
ALKBH8
FBL
DCPS
NUFIP1
SRSF10
DDX20
PSIP1
ADAT3
ERN1
SYF2
ECD
TRUB2
WDR36
THOC2
PRPF40A
RBM5
UTP20
GTF2F1
BMT2
INTS10
INTS8
TARDBP
HNRNPA0
SAGE2P
KRI1
SF3B6
NSRP1
TPRKB
XRN2
PRKRA
NAT10
TRMT61A
DPH3
WBP4
THOC1
SF3B1
RBMXL2
KHDRBS3
IMP4
RBMY1C
RBMY1A1
ELAVL2
LOC102724159
PRDX6
GTF2F2
RPF2
INTS7
RRP1
FAM207A
NSUN5P2
CPSF4L
CIRBP
CDK13
QKI
LIN28A
RPF1
KIAA0391
TRNT1
NOL10
ELP3
U2SURP
IMP3
WT1
RPS21
YBEY
SEPHS2
AFF2
PCBP2
PCBP1
SCAF8
DDX54
SUGP1
SUPT5H
CHERP
PAN2
XAB2
DDX23
ZBTB8OS
SNRNP25
SRPK1
PPP1R9B
DDX10
SHQ1
THUMPD3
ZNF326
SSU72
TRMT1
WDR18
PAN3
TEX10
CWC25
RNGTT
ERI1
TMTC1
ALYREF
TYW3
CT45A9
TRDMT1
MAGOH
RNF113A
DUSP11
CPSF3
INTS4
PTCD1
RBM19
RBFOX2
ZPR1
MRPS11
APOBEC2
METTL1
RTRAF
RPL7A
MOCS3
TENT4A
SLU7
PTBP2
ZBTB7A
CELF2
DHX8
SMAD3
INTS6
SSB
AGO2
THOC3
GEMIN4

## Sheet: Table S2
Table S2. 819 RNA processing factors involved in all data sets
MBNL2
CLK3
CLK2
RBPMS
CLK1
WDR55
SNRPA
ELAC1
SNRPD3
SNRPD2
SNRPD1
LSM6
LSM3
SNRPG
SNRPF
SNRPE
RPL14
CELF6
RBM39
SLBP
PRPF38A
ZRANB2
YBX1
ABT1
NOB1
RPS14
RPS16
RPS8
ELP1
SIRT1
INTS5
LSM5
LAS1L
RBM7
FTSJ1
DAZAP1
RPS6
CSDC2
INTS12
DDX24
RRP36
DUS2
CPSF4
THG1L
DUS4L
SMNDC1
ADAD2
TRMU
SNRNP200
EXOSC9
NPM3
TRMT6
DDX27
NUP98
HTATSF1
BUD23
TOE1
LUC7L2
TRMT2B
CPSF2
NOP58
EGFR
RPS27
PLRG1
INTS2
RBMX2
WBP11
THRAP3
DDX52
LSM2
SNRNP35
FCF1
AAR2
RBM38
NSA2
DIS3
PDCD11
RRP1B
PUM1
CD2BP2
NCBP2
MAGOHB
LAGE3
HNRNPM
AARS2
SRSF3
TBL3
LSM7
ZNF638
RNF20
IVNS1ABP
TRA2B
LSM4
DDX49
NUDT21
PRPF38B
ZC3H7B
FAM98B
ELP4
RPL10A
SRRM4
NCOR1
BTRC
TSEN2
POLR2G
MRPS9
TGFB1
DDX46
SF3B3
SCAF11
TSNAX
CELF1
CMTR2
RPL35A
ERCC2
NOVA2
ZCCHC8
CTNNBL1
TFB1M
LARP7
HABP4
HNRNPLL
ELP2
SF1
SUPT6H
APOBEC4
TSEN15
SNRNP27
LEO1
THADA
INTS11
TRUB1
TXNL4A
HNRNPA3
PTCD2
TIA1
MNAT1
CCNH
CACTIN
RTCA
GCFC2
RPUSD2
CWC27
TRMT2A
SAP18
SRRM2
PRPF6
SNRPN
CSTF1
MPHOSPH6
TRMT44
PTBP1
PA2G4
RNPS1
SUPV3L1
SRRM1
PWP2
UTP15
NONO
DICER1
CIR1
ESRP1
DHX40
CCAR1
SUGP2
DHX38
AGO4
STH
C1D
CWC22
NOVA1
METTL14
ELAVL4
U2AF2
WDR43
WDR75
RRS1
EFTUD2
EXOSC7
SART3
WTAP
APOBEC1
BUD31
MTERF4
TSEN54
RBBP6
SNW1
ADARB1
CPSF7
BCDIN3D
ADAR
NSUN2
PABPC1
RPS9
PPARGC1A
KRR1
ZFP36L1
PDE12
HSF1
SREK1IP1
CLK4
WDR12
TXNL4B
NHP2
LYAR
GEMIN8
RPP25
FBLL1
GEMIN5
RBM27
RPS17
CHD7
PDCD7
DDX51
KHDRBS1
RBM15
RBM6
NOC4L
UTP14A
TARBP1
USP36
RCL1
EXOSC2
GTF2H3
BYSL
POLR2K
PHF5A
CLASRP
TRMT1L
HNRNPK
FASTKD5
SETX
TRIM71
DDX17
POP1
EXOSC8
METTL6
USP49
C1QBP
CSTF2
CPSF1
HNRNPF
UTP3
PRPF18
EXOSC6
KHSRP
SRSF11
RPUSD4
EMG1
SMAD1
SMAD2
COIL
RSL1D1
SRSF12
GEMIN6
ELAVL1
CCNB1
HSD17B10
SF3A1
FAM172A
SREK1
RBMS2
SF3A2
SF3B4
SAFB
DEDD2
MPHOSPH10
POLR2I
TRMT10C
PES1
NCBP3
U2AF1L4
GPKOW
PELP1
ZNF473
TYW5
NSUN4
INTS1
PNPT1
RNASEL
ZC3H7A
CMTR1
PUSL1
RBFA
CCAR2
CDC5L
CHTOP
HNRNPH1
HNRNPH3
MRM1
POLR2D
SF3B2
PPIG
NOP53
PAPOLG
RBM24
POLR2F
MYCN
SNRPB2
BRDT
UBL5
SNIP1
CRNKL1
ARL6IP4
TRMT11
ELP6
GTPBP4
PUS3
TSR1
PRPF39
CELF4
CPEB1
NOL9
ALKBH1
POLR2A
RP9
DBR1
DYRK1A
SNRNP70
METTL3
PABPN1
RBM23
TRPT1
SNRPB
VIRMA
CWF19L1
NOL3
TP53RK
TGS1
AICDA
FIP1L1
ADAT1
REXO4
AURKAIP1
TFIP11
WDR46
ZC3H10
EXOSC10
PIH1D1
ERN2
REST
IK
NOP2
USP4
TRMO
ZNHIT6
SLTM
TRMT13
ISG20L2
WDR83
ANKRD16
MRPL44
AGO3
DHX9
LARP6
TRMT10B
PPP3CA
GPATCH1
RPRD1B
FDXACB1
SNRPC
SPOUT1
RPRD1A
NSUN5
TSR2
QTRT2
BUD13
ZC3H13
RBM3
RBM10
ERCC3
MDN1
SRSF4
DDX41
NOL11
RPS7
CCNT1
URM1
RBFOX1
PQBP1
RBM20
THUMPD2
RBM42
MTPAP
RBM22
PRPF19
LSM1
RBM28
DDX18
PRMT7
TSEN34
PUS7
PABPC4
TRMT61B
RIOK2
CDK5RAP1
INTS14
SNRPA1
HNRNPA1
IWS1
NVL
SAGE1
DDX56
PPP4R2
SRSF6
SRSF5
GAR1
SART1
CSTF2T
CELF3
DDX39A
TRMT10A
MRM3
LSM11
MAP2K2
TP53
WDR74
PIWIL2
M1AP
THOC6
AHNAK2
HNRNPL
ZCRB1
GTF2H5
RRAGC
RPL7L1
DDX1
NBDY
MRPL1
RBM26
TRA2A
RIPK1
SRPK2
HENMT1
PRPF4B
RPP30
RPP38
POLDIP3
NOP14
QTRT1
SRRT
PRX
RPL27
CWF19L2
SMU1
SFPQ
SON
HMX2
PCF11
THOC5
UPF3B
MFAP1
PPIH
ZC3H3
FTSJ3
MRM2
DHX37
GTF2H4
PRCC
JMJD6
ELP5
DDX42
FARS2
SF3A3
SFSWAP
RPUSD3
GRSF1
TBRG4
GTPBP3
UTP4
GEMIN2
LSM10
POP5
WDR4
SNUPN
EXOSC4
NOP10
PPP2CA
AHNAK
LIN28B
LUC7L
POLR2C
APP
CDK9
PRPF8
PRMT9
RPP14
FASTK
DIMT1
EXOSC5
EXOSC3
MBNL1
WDR3
DUS1L
RNPC3
METTL2B
PPP2R1A
CDK7
CDC73
KIN
SAFB2
MAP2K1
HNRNPD
MYOD1
FUS
NOL6
PPP1R8
RBM11
SRSF8
RIOK1
UTP23
MBNL3
NCBP1
DCAF13
TERT
PRMT5
RIOK3
TYW1
INTS9
SRSF1
SNU13
TRMT5
ADARB2
DROSHA
TUT1
CWC15
SNRNP48
SEPHS1
KDM1A
FMR1
AQR
DHX35
SLC39A5
ZCCHC4
PARN
NSUN3
TTF2
TFB2M
CNOT6L
DDX21
USP14
DHX15
PPIE
MRTO4
AHCYL1
PRKACA
NAF1
KHDRBS2
RBM17
RRP9
CTU2
BMS1
POLR2B
ALKBH5
PHRF1
CCNL1
NOCT
ESR1
RPL35
TSR3
CLNS1A
RBM25
OSGEP
OSGEPL1
SARNP
DDX5
DNAJC8
BCAS2
RNF40
GTF2H1
AKAP8L
ISY1
TRIT1
RSRC1
RBM41
RPP40
POP7
DHX36
PIK3R1
ACIN1
PNN
RPS2
ERI3
CPSF6
AGO1
SRSF7
ATXN1
SUV39H1
PPIL3
RALY
CDC40
SYNCRIP
LUC7L3
GEMIN7
WDR77
POLR2E
BMP4
ADAD1
CTR9
ZMAT2
HNRNPC
ZNF830
USB1
ELAC2
CSTF3
RBM4B
RBMS1
SRPK3
PAPOLB
YTHDC1
PABPC1L
ZFC3H1
URB1
HNRNPA2B1
DHX16
LGALS3
HEATR1
A1CF
U2AF1
ESF1
NOL8
SENP3
METTL8
UTP6
INTS3
SCAF1
PAF1
CDK12
NSUN6
HNRNPU
RBM4
SF3B5
PUS10
CELF5
ZC3H14
RBFOX3
ADAT2
PAPOLA
PRPF31
BARD1
NCOR2
ZRSR2
ZNHIT3
TARBP2
TSN
PIH1D2
TRMT12
AKAP17A
USP39
SYMPK
RPL7
CLP1
TMBIM6
PUM2
EIF4A3
ESS2
RPRD2
SNRNP40
POLR2L
NUDT16
MTFMT
RPS28
RBM8A
RPS24
RPS15
PUS1
LSM8
PTBP3
UTP18
NOLC1
PRPF3
HNRNPR
POP4
ZMPSTE24
POLR2J
POLR2H
NGDN
HNRNPUL1
ZMAT5
SRFBP1
BICD1
INTS6L
DUS3L
THUMPD1
ISG20
RTCB
RBM15B
STRAP
CPEB3
PRPF4
LCMT2
RRP8
PPIL1
RNMT
RRP15
EXOSC1
RRP7A
UTP11
METTL15
THOC7
MTO1
POLR3K
CDKAL1
PUF60
RPS19
RPL11
PPWD1
TRMT112
RRNAD1
ALKBH8
FBL
DCPS
NUFIP1
SRSF10
DDX20
PSIP1
ERN1
SYF2
ECD
TRUB2
WDR36
THOC2
PRPF40A
RBM5
UTP20
GTF2F1
BMT2
INTS10
INTS8
TARDBP
HNRNPA0
KRI1
SF3B6
NSRP1
TPRKB
XRN2
PRKRA
NAT10
TRMT61A
DPH3
WBP4
THOC1
SF3B1
RBMXL2
KHDRBS3
IMP4
ELAVL2
PRDX6
GTF2F2
RPF2
INTS7
RRP1
FAM207A
CIRBP
CDK13
QKI
LIN28A
RPF1
TRNT1
NOL10
ELP3
U2SURP
IMP3
WT1
RPS21
YBEY
SEPHS2
AFF2
PCBP2
PCBP1
SCAF8
DDX54
SUGP1
SUPT5H
CHERP
PAN2
XAB2
DDX23
ZBTB8OS
SNRNP25
SRPK1
PPP1R9B
DDX10
SHQ1
THUMPD3
ZNF326
SSU72
TRMT1
WDR18
PAN3
TEX10
CWC25
RNGTT
ERI1
TMTC1
ALYREF
TYW3
TRDMT1
RNF113A
DUSP11
CPSF3
INTS4
RBM19
RBFOX2
ZPR1
MRPS11
APOBEC2
METTL1
MOCS3
SLU7
PTBP2
ZBTB7A
CELF2
DHX8
SMAD3
INTS6
SSB
AGO2
GEMIN4

## Sheet: Table S3
Table S3. 105 OS associated RNA processing factors
gene	HR	pvalue	lower	upper
ZBTB7A	0.560394	0.00023703	0.41152	0.763125
MAP2K2	0.534967	0.000251993	0.382695	0.747828
RBMS1	1.31745	0.00128903	1.11383	1.55831
QKI	1.34368	0.0015302	1.11929	1.61304
POLDIP3	0.550109	0.00171628	0.378617	0.799276
GTF2F1	0.553398	0.00186761	0.381174	0.803437
CACTIN	0.543004	0.00322362	0.361695	0.815199
PHRF1	0.641566	0.00715881	0.46426	0.886585
METTL2B	0.679154	0.00730113	0.511929	0.901005
SREK1IP1	1.42	0.00779784	1.09675	1.83852
SAFB2	0.590344	0.00788888	0.40017	0.870894
PPP2CA	1.54951	0.00821667	1.11984	2.14405
GEMIN4	0.706602	0.0096304	0.543234	0.919099
HNRNPM	0.555173	0.00977243	0.355272	0.867553
TRMT44	0.60287	0.0100385	0.410117	0.886215
PAPOLA	1.50928	0.0101027	1.10295	2.0653
RBM10	0.610839	0.0105521	0.418649	0.891259
TSR3	0.616304	0.0107069	0.424974	0.893773
TMTC1	1.16774	0.010852	1.03641	1.31571
NBDY	1.30364	0.0120048	1.06	1.60328
LIN28B	1.14344	0.0120061	1.02989	1.2695
INTS5	0.618789	0.01231	0.424932	0.901085
U2AF2	0.6181	0.0133245	0.422275	0.904736
SPOUT1	0.622403	0.0133324	0.427544	0.906072
KHSRP	0.6666	0.0149315	0.480879	0.924048
CPSF2	1.4332	0.0172115	1.06587	1.92712
ZC3H7B	0.704354	0.0176267	0.527344	0.940779
SRRT	0.656205	0.018288	0.462461	0.931116
MBNL2	1.25862	0.0185357	1.03932	1.52421
BMT2	1.35516	0.0192422	1.05069	1.74787
SRSF12	1.29591	0.019312	1.04294	1.61024
CLK1	1.29158	0.0195061	1.04202	1.60092
RNPS1	0.649399	0.0217245	0.449163	0.938899
UTP3	0.665671	0.0228069	0.468926	0.944963
ATXN1	1.30052	0.0228306	1.03719	1.63072
FAM172A	1.31124	0.0233346	1.03748	1.65725
PWP2	1.21787	0.0248597	1.02523	1.44671
WDR36	1.38296	0.0268475	1.03787	1.8428
SART1	0.64648	0.0272042	0.43897	0.952083
ZC3H7A	1.41624	0.0299693	1.03433	1.93915
BICD1	1.2912	0.0330726	1.02075	1.63332
SF3B6	1.49663	0.0333689	1.03228	2.16985
ALKBH1	1.531	0.0348514	1.03076	2.27399
DPH3	1.36901	0.0359703	1.02077	1.83604
MBNL1	1.23341	0.0365767	1.01318	1.5015
SF3A2	0.750813	0.0381452	0.572621	0.984456
INTS6L	1.19774	0.0388267	1.00931	1.42135
RNGTT	1.36503	0.0393788	1.01526	1.8353
TRIM71	1.15094	0.0399354	1.00648	1.31613
NOVA1	1.17566	0.0432037	1.00496	1.37536
TBL3	0.684958	0.0438153	0.474116	0.989564
DIMT1	1.36774	0.0449144	1.00713	1.85747
RPS15	0.746189	0.0450333	0.560419	0.993538
RRAGC	1.46973	0.0469199	1.00526	2.1488
POLR2E	0.713002	0.0480049	0.509884	0.997034
CHERP	0.714127	0.0486423	0.511002	0.997996
TP53	0.844579	0.0493586	0.713651	0.999526
RRP15	1.28809	0.0526389	0.997118	1.66396
BMP4	0.885654	0.0550733	0.782316	1.00264
TGFB1	1.23338	0.0554883	0.995091	1.52874
AGO4	1.30844	0.0571028	0.991916	1.72597
ADARB1	1.20819	0.0581867	0.993464	1.46933
ALKBH5	0.700943	0.0599104	0.484089	1.01494
DAZAP1	0.701761	0.0611324	0.484392	1.01667
NOP14	0.754324	0.0612203	0.561507	1.01335
CCNH	1.3674	0.0623654	0.983965	1.90026
DHX40	1.27157	0.0638517	0.986256	1.63941
HNRNPD	0.754317	0.0643068	0.559542	1.01689
METTL1	1.28099	0.0648978	0.984823	1.66623
PELP1	0.74628	0.0651576	0.546794	1.01854
ELAC2	0.698039	0.0669144	0.475201	1.02537
TOE1	0.722949	0.0678416	0.510368	1.02408
PARN	1.37199	0.0681237	0.976735	1.9272
USP14	1.31914	0.0681515	0.979566	1.77643
DDX1	1.34135	0.0687709	0.977655	1.84034
RPP30	1.37032	0.0688933	0.975903	1.92415
ALYREF	0.80258	0.0692185	0.633084	1.01746
SAFB	0.739621	0.071125	0.533025	1.02629
RBM15B	0.714696	0.0717931	0.495811	1.03021
YBX1	0.751054	0.0721627	0.54973	1.02611
SRRM1	0.765324	0.0732563	0.571148	1.02551
CSDC2	1.14485	0.0736878	0.987119	1.32779
LARP6	1.11653	0.0738925	0.989406	1.25999
RNMT	1.29684	0.0745294	0.974586	1.72565
ELP4	1.39157	0.0746167	0.9677	2.0011
TSEN54	0.784554	0.0749165	0.600697	1.02469
RBM27	1.40997	0.0765349	0.964038	2.06216
PCBP1	0.726124	0.0784948	0.508375	1.03714
CCAR2	0.792984	0.0804412	0.611395	1.02851
SUGP1	0.62806	0.0804893	0.372811	1.05807
RNASEL	1.2499	0.0815886	0.972411	1.60658
SNRNP25	0.782347	0.0815908	0.593511	1.03127
TSEN34	0.761953	0.0823338	0.560691	1.03546
MRPL44	0.765446	0.0855954	0.564371	1.03816
PPIL1	1.21888	0.0857311	0.972554	1.52759
TRUB2	0.760048	0.0861165	0.555598	1.03973
TFIP11	0.72357	0.0878518	0.499025	1.04915
PTCD2	1.32895	0.0885308	0.958033	1.84347
EGFR	1.13187	0.0886331	0.981454	1.30535
TYW5	1.36227	0.0893959	0.953543	1.9462
ELP5	0.763775	0.0908127	0.55889	1.04377
MRM3	0.762981	0.0913617	0.557338	1.0445
DDX24	1.37243	0.0957437	0.945639	1.99183
WDR83	0.72426	0.0962171	0.495242	1.05918
POLR2A	0.775778	0.0988534	0.573847	1.04877

## Sheet: Table S4
Table S4. Difference of GSVA scores between the high-risk and low-risk groups
Pathway	Mean_high_risk	Mean_low_risk	Mean difference	P-value
COAGULATION	0.0933344	-0.078895	0.172229	8.96413e-39
KRAS_SIGNALING_UP	0.0816558	-0.0645323	0.146188	4.3152e-29
EPITHELIAL_MESENCHYMAL_TRANSITION	0.118422	-0.120622	0.239045	3.35588e-28
IL2_STAT5_SIGNALING	0.0670891	-0.0620529	0.129142	1.9428e-25
MYOGENESIS	0.075146	-0.0810672	0.156213	2.4151e-25
COMPLEMENT	0.0775089	-0.0650657	0.142575	3.39191e-24
MYC_TARGETS_V2	-0.134314	0.115322	-0.249636	4.47833e-24
G2M_CHECKPOINT	-0.108462	0.0916511	-0.200114	3.99493e-20
DNA_REPAIR	-0.0778768	0.0541014	-0.131978	2.14665e-19
INFLAMMATORY_RESPONSE	0.0846334	-0.0756862	0.16032	2.90915e-19
E2F_TARGETS	-0.115719	0.102543	-0.218263	3.73466e-19
ANGIOGENESIS	0.0879243	-0.0779137	0.165838	7.21819e-19
APICAL_JUNCTION	0.0491797	-0.0478021	0.0969818	1.22182e-17
UV_RESPONSE_DN	0.0655064	-0.0640623	0.129569	3.847e-16
MYC_TARGETS_V1	-0.103888	0.0835548	-0.187443	6.06573e-16
ALLOGRAFT_REJECTION	0.0855772	-0.0725791	0.158156	9.48985e-16
HYPOXIA	0.0470646	-0.051509	0.0985735	2.53389e-15
IL6_JAK_STAT3_SIGNALING	0.0697531	-0.0632212	0.132974	1.10101e-13
OXIDATIVE_PHOSPHORYLATION	-0.0748989	0.0592682	-0.134167	3.57577e-12
HEDGEHOG_SIGNALING	0.051239	-0.0508969	0.102136	4.54178e-12
APICAL_SURFACE	0.0383952	-0.0337841	0.0721793	1.08649e-11
TNFA_SIGNALING_VIA_NFKB	0.0616099	-0.0679197	0.12953	1.27974e-11
MITOTIC_SPINDLE	-0.0498664	0.0331903	-0.0830566	9.91362e-11
UNFOLDED_PROTEIN_RESPONSE	-0.0504889	0.0417576	-0.0922464	1.36272e-10
APOPTOSIS	0.0398489	-0.0369344	0.0767833	2.71386e-10
TGF_BETA_SIGNALING	0.0400459	-0.0452971	0.085343	3.40784e-09
PEROXISOME	-0.0364567	0.0296077	-0.0660644	8.70858e-09
INTERFERON_GAMMA_RESPONSE	0.0586623	-0.0571533	0.115816	1.83432e-08
KRAS_SIGNALING_DN	0.0375334	-0.0221685	0.0597019	2.73233e-08
GLYCOLYSIS	-0.0357694	0.0296076	-0.065377	5.91992e-08
MTORC1_SIGNALING	-0.0471659	0.0419774	-0.0891434	1.83744e-07
FATTY_ACID_METABOLISM	-0.0333679	0.0304455	-0.0638134	3.21368e-06
SPERMATOGENESIS	-0.0208608	0.0238636	-0.0447244	4.24462e-06
ANDROGEN_RESPONSE	0.0192977	-0.0204076	0.0397053	0.000404513
PANCREAS_BETA_CELLS	0.0394753	-0.0106439	0.0501192	0.000550966
ADIPOGENESIS	-0.0178714	0.013351	-0.0312224	0.00534804
INTERFERON_ALPHA_RESPONSE	0.0219987	-0.0352818	0.0572805	0.0076647
XENOBIOTIC_METABOLISM	0.0137657	-0.0097049	0.0234706	0.036293
PI3K_AKT_MTOR_SIGNALING	-0.0124379	0.00637542	-0.0188133	0.0431236

## Sheet: Table S5
Table S5. 358 differentially expressed ASEs and 28 differentially expressed RNA processing genes
ASE						RNA processing genes
ID	Gene	Splice_type	FoldChange	FDR-value		ID	FoldChange	FDR-value
55613	NR4A2	AP	0.651948	0.00152328		ADARB2	1.2119	0.0439133
10692	PFKFB3	AP	0.638446	0.0023941		FBLL1	1.28851	0.0375348
13457	PTPRE	AP	1.76624	0.000429167		LIN28B	1.64197	0.0366729
88669	RPS6KA3	AP	2.92798	1.60358e-05		CELF6	1.21361	0.0196373
3657	DDAH1	AP	2.82816	1.52571e-06		KHDRBS2	1.52685	0.0157028
88257	ABCA2	ES	2.57038	0.00196833		SAGE1	1.95294	0.0148039
97224	TMEM151B	AT	2.79167	4.17583e-05		ELAVL4	1.2515	0.0105852
63623	ANKRD28	AP	2.63125	0.000333314		AFF2	1.28844	0.00580402
38010	MVD	ES	2.6093	4.96633e-05		TERT	0.706091	0.00312158
78909	ABCB5	AT	2.60056	0.00486969		SRRM4	1.80277	0.00276634
41014	RAB5C	ES	2.58675	1.1928e-05		U2AF1	0.753177	0.0020074
88252	ABCA2	RI	0.661708	0.000665784		ELAVL2	1.7282	0.000806564
70849	FBXW7	AP	2.55205	0.0135013		CSDC2	1.36016	0.000592895
32354	AKAP13	ES	1.66653	0.000399857		PAPOLB	1.97824	0.000529301
87400	PHF19	AP	2.53569	0.0136805		RBM24	1.49025	0.00022579
12980	WBP1L	AP	2.48181	1.21861e-05		SRSF12	1.42145	0.000203866
65517	ATXN7	AP	2.47676	0.0011732		RBM11	1.47659	0.000202347
53017	IFT172	AT	2.46422	0.00750606		CPEB1	1.79466	9.76269e-06
17878	UVRAG	AP	2.45878	0.0374384		NOVA1	1.71428	1.38555e-06
32356	AKAP13	ES	1.5887	7.80963e-05		ESR1	1.57037	1.31115e-06
15541	DGKZ	AP	2.38341	9.71616e-07		LARP6	1.37535	4.60902e-07
729	KAZN	AP	2.38015	0.0126916		ADAT2	0.82341	3.36328e-07
72984	APC	AP	2.3682	0.0280544		TMTC1	1.46025	2.34178e-07
73233	RAPGEF6	ES	2.36547	0.000980831		RBMS1	1.20478	1.17985e-07
66756	ATP2C1	AP	2.36478	0.000217288		PWP2	2.18498	7.61409e-08
87442	DAB2IP	AP	2.34418	0.00022835		SNRPN	1.31288	8.22768e-09
28883	TC2N	AP	2.33174	0.00103063		QKI	1.24089	4.00009e-10
26278	ARHGEF7	AP	2.32126	0.000285298		METTL2B	0.829943	7.74465e-17
12247	CAMK2G	ES	2.03929	0.0224959
60488	RCAN1	AP	0.594346	2.01563e-06
84324	E2F5	AP	2.30903	0.0164155
72291	PIK3R1	AP	2.29346	0.0110523
43489	ITGB4	ES	2.28982	4.55596e-05
12249	CAMK2G	ES	1.54641	0.0150645
12406	CCSER2	AP	1.78223	0.00285044
28119	DCAF5	AP	2.1993	0.018161
1281	RPS6KA1	AP	2.18875	1.27722e-05
63869	CLASP2	AP	2.18835	0.00248179
76445	PTCHD4	AT	2.18681	8.1374e-05
81315	CDHR3	AP	2.17342	0.0187356
769	FBLIM1	AP	2.16303	4.54131e-07
1860	RHBDL2	AP	2.16141	0.0218978
21214	PPHLN1	AT	2.1561	1.82543e-06
83138	ADRA1A	AT	2.12238	0.04178
7398	HIST2H2BF	AT	2.11988	0.00586411
10993	KIAA1217	AP	2.1149	8.7e-05
12409	CCSER2	ES	1.61968	5.25897e-05
26172	DOCK9	AP	2.1065	2.31119e-07
38285	ABR	AP	2.08688	1.32822e-06
575	CLSTN1	ES	1.73119	2.71661e-05
88465	MID1	AP	2.0745	0.0137959
57884	SP140L	AP	2.07124	0.0157602
26328	MCF2L	AT	2.06272	0.0163999
9102	ABL2	AP	2.06094	4.54131e-07
576	CLSTN1	ES	1.67401	0.00142461
41961	ARHGAP27	AP	2.03955	0.00171425
265887	COL1A1	ES	1.73617	0.0103848
265893	COL1A1	ES	1.65396	0.0382016
403131	COL1A1	ES	1.65177	0.00512563
7673	RORC	AP	2.01841	0.00691115
19046	DDX6	AP	2.0143	1.54875e-05
59202	CPNE1	ES	1.51168	0.00241398
53576	SPTBN1	AP	2.0054	0.00851266
88736	GK	ES	2.00262	0.0170578
55731	TANK	AP	1.63892	0.000103709
13803	CHID1	AP	1.96478	0.000953615
65610	EIF4E3	AP	1.96339	0.00381268
228	NADK	AP	1.95206	0.000605835
21029	FGD4	AP	1.94661	0.00179454
21076	KIF21A	ES	1.94025	0.0495047
54943	ACOXL	AT	1.93526	0.0392524
47191	EVI5L	ES	1.93462	4.50835e-05
52861	DTNB	AP	1.93083	0.0368744
87367	ASTN2	AP	1.92044	0.0429475
11048	ABI1	ES	1.90931	1.10757e-05
47558	SLC44A2	AP	1.90643	2.31119e-07
54057	RTKN	AP	1.88751	2.03407e-05
56814	CASP8	AP	1.88744	0.00164809
59200	CPNE1	ES	1.50064	0.00305615
11231	CREM	AP	1.50951	5.15483e-06
62349	MKL1	AP	1.87974	0.0115726
2944	TTC39A	AP	1.87627	0.0067854
49698	HNRNPL	AP	1.87186	0.00285944
11157	EPC1	AP	1.86986	6.18132e-05
11232	CREM	AP	0.602238	0.00601975
61889	DEPDC5	AP	1.86301	0.00252021
21688	LIMA1	AP	1.86156	6.91332e-06
35755	CCDC101	ES	1.85997	0.046311
137504	CTBP2	ES	1.59605	0.00252021
87495	RABGAP1	AP	1.85605	0.0454303
80630	CPSF4	AP	1.85541	0.000412932
15695	NR1H3	AP	1.85411	0.000586093
42314	SPOP	ES	1.85248	0.0350926
58506	NSFL1C	ES	1.85022	0.000422685
13411	CTBP2	AP	1.57604	1.27226e-05
78996	FAM221A	ES	1.84393	0.0378722
391	ACOT7	AP	1.84023	0.0149065
90356	MTMR1	ES	1.83906	0.00304481
15990	CTNND1	ES	1.72166	0.000527286
15999	CTNND1	ES	1.59836	0.00125373
55101	STEAP3	ES	1.83424	0.0227218
67466	SCHIP1	AP	1.83424	0.00304367
72863	CAST	ES	1.82973	6.98821e-05
36573	GPR56	AP	1.82424	0.00724563
77529	EPB41L2	AP	1.80751	0.00800832
13020	SH3PXD2A	AP	1.79943	0.0401413
45828	LINC00908	AT	1.79694	0.0470984
8338	ARHGEF11	ES	1.79096	4.60464e-06
27371	CTAGE5	AP	1.79072	0.0207779
15991	CTNND1	ES	1.57434	0.0264751
1408	EPB41	ES	2.39417	0.0424603
71123	PALLD	AP	1.77571	0.00147988
70466	PDE5A	AP	1.77522	0.033122
84099	C8orf34	AT	1.77436	0.021666
30163	ZNF106	AP	1.97918	0.0191844
10361	LYST	AP	1.76353	0.001659
63960	LRRFIP2	ES	1.76281	9.71616e-07
1405	EPB41	ES	2.11207	0.0192517
31944	ETFA	ES	1.76022	0.0254898
78823	ARL4A	ES	1.74129	0.0462502
7412	MTMR11	AP	1.74107	4.41819e-06
59303	NDRG3	ES	1.73921	0.00915958
66262	ZBTB20	AP	1.73887	0.0206145
81804	MEST	AP	1.73716	0.0313612
9577	FAM72A	AT	1.68386	0.00211597
116024	SNRPD2	ME	1.73245	0.0180461
4141	DENND2D	AP	1.73149	1.57048e-05
9575	FAM72A	AP	1.55462	0.000205848
85424	MROH6	AP	1.72998	0.0109264
89301	ARHGEF9	AP	1.72389	0.00580081
44738	LDLRAD4	AP	1.51525	0.0140098
82638	FDFT1	AP	1.72017	0.0133614
78589	PSMG3	AP	1.71035	0.000205894
46357	R3HDM4	ES	1.70762	0.0218978
11852	ANK3	ME	1.70696	0.0123618
115012	TPM1	ES	1.70663	0.00535817
13650	SIGIRR	AP	1.70624	2.32123e-06
76094	NFYA	ES	1.70364	0.00112359
89321	LAS1L	ES	1.70269	0.000125371
60711	TMPRSS3	RI	1.70077	0.0289754
51915	LILRB1	AP	1.69535	0.0148914
88642	SH3KBP1	AP	1.69405	0.0291583
71919	ZNF131	AP	1.69164	0.00376457
39512	TOM1L2	ES	1.68982	0.0412866
39889	TMEM199	AT	1.68913	0.049944
87834	PPP2R4	AP	1.68909	3.67373e-05
69618	44450	AT	1.68518	8.52782e-06
66812	NPHP3	ES	1.68419	7.22742e-06
44739	LDLRAD4	AP	0.529212	0.000968287
11537	NCOA4	AP	1.6831	1.6548e-05
27909	SPTB	AT	1.68283	0.0060505
54881	LIMS1	AP	2.08126	0.00093399
72564	PDE8B	AP	1.68093	0.0164645
43715	44448	AP	1.67941	0.000382386
28536	IFT43	ES	1.67855	0.0324193
59264	EPB41L1	AP	1.67604	0.00838129
62645	KIAA0930	AP	1.67415	0.00301282
54883	LIMS1	AP	1.5327	0.00636233
32795	MPG	ES	1.67148	0.00380084
61603	AP1B1	ES	1.66951	8.52782e-06
34068	MKL2	AP	1.66906	0.000172731
54884	LIMS1	AP	1.50856	0.0200683
76736	KHDC1	AP	1.66527	0.0402212
2783	POMGNT1	AP	1.66228	0.000255701
41016	GHDC	AP	1.66085	0.00147988
64460	ALS2CL	AP	1.65999	0.0492182
69357	PAICS	AP	1.6573	0.029986
24853	CAMKK2	ES	1.65482	0.0295554
26067	LMO7	ES	1.84978	0.000106094
26065	LMO7	AA	1.78102	8.52782e-06
87992	C9orf9	AP	1.65079	0.000713103
67616	CLDN11	AT	1.64338	0.000321509
14317	ZNF143	AP	0.628175	0.00302563
76106	TREM1	AT	1.63052	0.0481897
20506	LOH12CR1	AP	1.62497	0.000217288
26068	LMO7	ES	0.615408	0.000832636
27846	SYNE2	ES	1.61846	6.09498e-05
19604	NINJ2	AP	1.61689	0.00919397
26100	RBM26	ES	1.60957	0.00478065
14327	WEE1	AP	1.60935	0.0298897
68557	ZFYVE28	AP	1.60706	0.00402468
61613	THOC5	ES	1.60706	0.0015318
64501	KIF9	ES	1.60669	0.00228974
81278	SRPK2	AP	1.60278	0.0311374
33987	EMP2	AP	1.60225	0.0259655
72193	IPO11	ES	1.60097	6.77631e-05
80895	TAF6	AP	1.59879	0.000120391
27239	RALGAPA1	ES	1.59847	1.10189e-05
29450	MARK3	ES	1.83764	0.00342849
69445	RUFY3	AP	1.59666	0.00281215
39261	GAS7	AP	1.59617	0.0220516
29448	MARK3	ES	1.76101	0.0016143
44502	TGIF1	AP	1.59585	0.000100356
253	MORN1	AT	1.59391	0.00765536
53478	MCFD2	ES	2.80456	0.0375029
17139	PC	ES	1.58851	0.00393147
13076	ADD3	AP	1.58789	0.00110351
19040	PHLDB1	ES	1.58672	0.00124558
102349	MCFD2	ME	0.431935	0.0171247
75018	MGAT1	AP	1.85913	0.000132069
11871	RTKN2	AT	1.57399	0.0292385
3308	SGIP1	AP	1.57376	0.0126155
46298	MADCAM1	AP	1.57288	0.0217695
81554	ST7	AP	1.57283	0.0157878
42494	SPAG9	ES	1.56915	0.00147988
71147	NEK1	ES	1.56527	0.0229585
75022	MGAT1	AP	1.56444	9.08439e-05
88694	ACOT9	ES	1.56148	2.32123e-06
78783	ICA1	AP	1.5589	0.0411871
47194	MAP2K7	ES	1.55518	0.00363715
77817	MYB	ES	2.20583	0.00576735
14856	EIF3M	ES	1.55431	0.0303159
13693	RASSF7	ES	1.55319	0.000523443
50283	ZNF234	ES	0.658131	0.018197
77818	MYB	ES	2.02856	0.00946296
70261	NPNT	ES	1.54593	0.00737977
78456	MLLT4	ES	1.54587	0.00458308
66955	DZIP1L	AT	1.54399	0.0402212
31438	UACA	AP	1.54039	0.000243007
9420	KDM5B	ES	1.54032	0.0254548
58885	FRG1B	ES	1.53873	0.0117457
40038	MYO18A	ES	1.88197	2.43627e-05
65358	ARHGEF3	AP	1.53262	0.0100236
64009	PLCD1	AP	1.52879	0.00217884
68307	KIAA0226	ES	1.52837	0.0139232
62157	GCAT	AT	1.52779	0.039607
59524	SYS1	AP	1.5268	0.0475684
31921	C15orf27	AT	1.52302	0.0481034
8436	DCAF8	AP	1.51536	0.00279274
40036	MYO18A	AP	0.666603	0.0151012
88862	CASK	ES	1.51431	0.0121403
26484	NDRG2	AP	2.04311	0.000255701
88195	FAM69B	AP	1.51401	0.00278842
26513	NDRG2	RI	0.656861	0.00211282
19537	NCAPD3	AT	1.5104	0.0140657
32594	NR2F2	AP	2.02743	6.58001e-07
8077	RUSC1	AP	1.50898	0.00184079
32592	NR2F2	AP	0.64411	6.11891e-05
13354	PLEKHA1	ES	2.26504	0.000228117
13355	PLEKHA1	ES	2.01088	2.29188e-06
46266	PQLC1	ES	1.86559	0.000454399
33767	UBALD1	RI	0.665745	0.00819115
86633	PCSK5	AT	0.664443	0.015834
63393	VGLL4	AP	0.664336	1.41223e-06
70055	TRMT10A	AP	0.663782	0.0171594
16165	CYB561A3	RI	0.662458	0.00274934
46257	PQLC1	ES	1.51425	0.0208711
42835	RPS6KB1	ES	0.66142	0.0195348
88761	TAB3	RI	0.660815	0.0495758
18708	DIXDC1	AP	0.659057	0.000132069
75367	PHACTR1	AT	0.658912	0.0166918
60871	POFUT2	AA	0.658785	0.0461744
50245	ZNF283	AT	20.8339	0.00157684
59897	RBM38	ES	0.657306	0.0291294
85291	PTK2	AP	1.68197	0.00027404
13036	SFR1	AP	0.656397	0.00373503
49327	ALKBH6	AD	0.654749	5.25897e-05
52006	EPS8L1	AP	0.654673	0.0250938
74880	ZNF354A	ES	3.30722	0.0463665
62548	A4GALT	AP	0.654152	0.0374609
46558	ABHD17A	AD	0.653396	2.79471e-05
86530	TJP2	AP	0.652992	0.00638705
46626	ZNF554	ES	6.37012	0.000483754
48603	MEF2BNB	AT	0.651554	0.00022072
68439	IDUA	AP	0.651212	0.00142461
48434	ISYNA1	AP	0.65089	0.0120167
21232	PRICKLE1	AP	0.650868	0.0174563
65668	CGGBP1	AA	0.64953	0.00792627
68309	FYTTD1	AP	0.648746	0.0221887
47522	PDE4A	RI	0.648171	0.0298225
54704	TXNDC9	AT	0.646978	0.0064001
69271	DCUN1D4	AD	0.646043	0.0083488
36979	LRRC29	AP	0.645982	0.0484082
45707	BCL2	AT	0.645118	0.000483754
17428	NADSYN1	ES	0.644577	0.016758
69237	OCIAD1	AD	0.644137	0.00163326
85292	PTK2	AP	1.50684	0.000938325
15142	CD44	ES	0.643952	0.0248808
49256	IGFLR1	AP	0.643478	0.00179454
43570	EXOC7	ES	0.64221	0.000960544
80362	STEAP4	AT	0.641857	5.74293e-05
49840	DYRK1B	AP	0.640767	0.000855885
31817	SCAMP5	AP	0.640546	0.0274374
48271	MRPL34	AP	0.640213	0.00105531
75013	CNOT6	ES	0.640092	0.0163999
25205	RAN	AD	0.639622	1.27226e-05
49455	ZNF585B	AP	1.54974	0.000501767
64807	DALRD3	AP	0.637561	0.0096565
66303	POGLUT1	AD	0.637469	0.0174328
14201	PPFIBP2	AP	0.636964	0.0234814
17637	ARAP1	AP	0.63572	0.00267586
43796	AFMID	ES	0.634142	0.0291076
45134	MAPRE2	AP	0.633702	0.0161817
87699	SLC25A25	AD	0.630406	0.0272195
86803	SEMA4D	AP	0.630252	0.00164809
25136	ZNF664	RI	0.6283	0.00838296
60178	UCKL1	AP	0.628178	0.00913927
10508	ZNF670	AT	0.569403	0.0116068
53179	LTBP1	AP	0.627844	0.000838814
19819	CD9	AP	0.624646	0.000422685
4220	ST7L	AD	0.622457	0.0415625
88177	SEC16A	ES	1.88519	0.00904365
24871	KDM2B	AP	0.613809	0.00545702
82442	SHH	AP	0.612883	0.0066883
21537	TUBA1A	AP	0.607237	7.25029e-05
85795	KIAA1432	AT	0.60559	4.41819e-06
22379	MYL6	RI	0.604909	6.43889e-05
80448	CDK6	AP	0.603922	0.0123618
33790	NUDT16L1	RI	0.603857	2.60457e-05
7713	S100A4	AP	0.603256	0.000762807
88173	SEC16A	ES	1.83649	2.20824e-06
37403	COG4	ES	0.601441	0.00279437
9548	CDK18	AP	0.601332	0.00242761
22297	DGKA	AP	0.600366	0.0229887
46378	HMHA1	RI	0.596245	0.0167219
52331	ZNF671	RI	0.65436	0.00223223
7562	SEMA6C	AD	0.593269	0.000112404
82816	MTUS1	AP	0.589571	0.00509593
42347	ITGA3	RI	0.588326	0.00103435
33857	ROGDI	AD	0.586928	0.000126357
43606	ST6GALNAC1	ES	0.58531	0.000548866
60514	SETD4	AP	0.584634	0.000870396
16009	LPXN	AP	0.581823	0.00239596
55273	CCDC74B	AT	0.579844	0.03161
47503	ICAM3	RI	0.57884	1.48087e-05
61152	ZNF74	ES	2.31396	0.018553
34319	C16orf62	AP	0.568184	0.0407186
81867	AGBL3	AT	0.56788	0.0140277
11866	ARID5B	AP	0.566917	0.000189905
22117	HOXC4	AP	0.566414	0.00277133
21682	CERS5	ES	0.56522	0.00278842
17052	BBS1	RI	0.564777	0.000376347
39009	SOX15	AT	0.557323	0.00780691
75601	HIST1H2BC	AT	0.552621	0.000459417
89327	HEPH	AP	0.551089	0.03161
90286	IDS	AP	0.547675	0.000418652
38844	DLG4	AP	0.544394	0.000418652
47886	GCDH	RI	0.538265	0.00430105
13478	BNIP3	AT	0.535768	0.000193085
74229	FAXDC2	AD	0.531663	0.00381084
25475	SPATA13	AP	2.54431	0.0048263
33363	CCDC64B	AP	0.509047	9.31068e-06
76805	MYO6	ES	0.499626	0.00373062
69921	GPRIN3	AP	0.489513	0.0365324
51876	LAIR1	AD	0.482303	0.00326986
70649	SCOC	ES	0.480378	0.0314032
29999	C15orf57	AD	0.475665	0.0343141
23723	PLXNC1	AT	0.465933	3.23338e-06
33754	CDIP1	AP	0.460819	1.1928e-05
44320	CD7	RI	0.459963	0.000664244
2192	ST3GAL3	AP	0.458968	0.0372619
20588	STRAP	ES	0.453568	0.0264905
72239	TRIM23	ES	0.439882	0.00472398
25473	SPATA13	AP	2.31533	2.81633e-05
49330	CLIP3	AP	0.366049	6.18132e-05
39897	VTN	AT	0.353538	0.00665013
74125	GPX3	ES	0.347012	2.20305e-05
16292	FADS2	AP	0.243015	0.000340987

## Sheet: Table S6
Table S6. GO analysis was performed for all differentially spliced genes
Type	ID	Description	GeneRatio	BgRatio	p.adjust	geneID
BP	GO:0035023	regulation of Rho protein signal transduction	13/291	158/20536	0.00140241	ITGA3/ARHGEF7/ADRA1A/MCF2L/EPS8L1/ARHGEF9/ARHGEF11/FGD4/ABL2/ABR/ARHGEF3/AKAP13/SPATA13
BP	GO:0007160	cell-matrix adhesion	15/291	247/20536	0.00440821	ITGA3/CD44/MADCAM1/ARHGEF7/CDK6/VTN/ITGB4/PIK3R1/CASK/CLASP2/NPNT/PTK2/LIMS1/BCL2/EMP2
BP	GO:0007266	Rho protein signal transduction	14/291	225/20536	0.00479282	ITGA3/ARHGEF7/RTKN/ADRA1A/MCF2L/EPS8L1/ARHGEF9/ARHGEF11/FGD4/ABL2/ABR/ARHGEF3/AKAP13/SPATA13
BP	GO:0046578	regulation of Ras protein signal transduction	15/291	271/20536	0.00680038	ITGA3/ARHGEF7/ADRA1A/MCF2L/EPS8L1/ARHGEF9/ARHGEF11/DAB2IP/FGD4/ABL2/ABR/ARHGEF3/MAPRE2/AKAP13/SPATA13
BP	GO:0010810	regulation of cell-substrate adhesion	13/291	228/20536	0.0160246	ITGA3/ARHGEF7/CDK6/COL1A1/VTN/PIK3R1/CASK/CLASP2/NPNT/PTK2/LIMS1/BCL2/EMP2
BP	GO:0051056	regulation of small GTPase mediated signal transduction	17/291	378/20536	0.0161912	ITGA3/ARHGEF7/ADRA1A/MCF2L/EPS8L1/ARHGEF9/ARHGEF11/DAB2IP/FGD4/ABL2/ABR/ARHGEF3/MAPRE2/AKAP13/RALGAPA1/SPATA13/ARAP1
BP	GO:1990778	protein localization to cell periphery	16/291	343/20536	0.0161912	ITGA3/EPB41L2/CLIP3/RTKN/SPTBN1/DLG4/PIK3R1/SEC16A/ANK3/RAPGEF6/EPB41/CLASP2/CLSTN1/BBS1/SYS1/EMP2
BP	GO:1903829	positive regulation of cellular protein localization	16/291	350/20536	0.016629	ITGA3/RUFY3/CASP8/EPB41L2/CLIP3/FBXW7/SPTBN1/ABHD17A/RAN/APC/PIK3R1/SEC16A/ANK3/EPB41/SHH/BCL2
BP	GO:1901880	negative regulation of protein depolymerization	7/291	67/20536	0.016629	LIMA1/SPTB/MID1/SPTBN1/APC/ADD3/CLASP2
BP	GO:0043244	regulation of protein-containing complex disassembly	9/291	124/20536	0.0232218	LIMA1/SPTB/MID1/SPTBN1/APC/ADD3/CLASP2/BNIP3/UVRAG
BP	GO:0048762	mesenchymal cell differentiation	12/291	230/20536	0.0345496	PHLDB1/STRAP/COL1A1/DAB2IP/SEMA6C/CLASP2/SHH/LDLRAD4/BCL2/POFUT2/SEMA4D/S100A4
BP	GO:0031589	cell-substrate adhesion	16/291	383/20536	0.0345496	ITGA3/CD44/MADCAM1/ARHGEF7/CDK6/COL1A1/VTN/ITGB4/PIK3R1/CASK/CLASP2/NPNT/PTK2/LIMS1/BCL2/EMP2
BP	GO:0044380	protein localization to cytoskeleton	6/291	58/20536	0.0420939	NSFL1C/MID1/RTKN/ABHD17A/APC/MAPRE2
BP	GO:0043242	negative regulation of protein-containing complex disassembly	7/291	83/20536	0.0420939	LIMA1/SPTB/MID1/SPTBN1/APC/ADD3/CLASP2
BP	GO:1901879	regulation of protein depolymerization	7/291	84/20536	0.0423471	LIMA1/SPTB/MID1/SPTBN1/APC/ADD3/CLASP2
BP	GO:0031032	actomyosin structure organization	11/291	209/20536	0.0426845	EPB41L2/EPB41L1/PHACTR1/RTKN/TPM1/PIK3R1/EPB41/CLASP2/AKAP13/ARAP1/MYO18A
BP	GO:0007265	Ras protein signal transduction	18/291	489/20536	0.044821	ITGA3/ARHGEF7/RAB5C/RTKN/ADRA1A/MCF2L/EPS8L1/ARHGEF9/ARHGEF11/DAB2IP/FGD4/ABL2/RAPGEF6/ABR/ARHGEF3/MAPRE2/AKAP13/SPATA13
BP	GO:1902904	negative regulation of supramolecular fiber organization	9/291	146/20536	0.044821	LIMA1/SPTB/MID1/CLIP3/SPTBN1/APC/ADD3/CLASP2/ARAP1
BP	GO:0060485	mesenchyme development	13/291	290/20536	0.045425	PHLDB1/STRAP/COL1A1/DAB2IP/SEMA6C/POGLUT1/CLASP2/SHH/LDLRAD4/BCL2/POFUT2/SEMA4D/S100A4
BP	GO:0043001	Golgi to plasma membrane protein transport	5/291	41/20536	0.045425	SPTBN1/SEC16A/ANK3/BBS1/SYS1
BP	GO:0051494	negative regulation of cytoskeleton organization	9/291	152/20536	0.0496489	LIMA1/SPTB/MID1/CLIP3/SPTBN1/APC/ADD3/CLASP2/ARAP1
BP	GO:0007173	epidermal growth factor receptor signaling pathway	8/291	121/20536	0.0496489	ARHGEF7/FBXW7/DAB2IP/PIK3R1/SH3KBP1/ZFYVE28/PTK2/ARAP1
BP	GO:0006893	Golgi to plasma membrane transport	6/291	66/20536	0.0496489	TRIM23/SPTBN1/SEC16A/ANK3/BBS1/SYS1
CC	GO:0005938	cell cortex	19/302	325/21659	3.90105e-05	PHLDB1/SPTB/EPB41L2/ARHGEF7/RTKN/SPTBN1/DLG4/SEPTIN11/ASTN2/ADD3/EPB41/CLASP2/PTK2/AKAP13/CTBP2/EXOC7/SEPTIN9/MYO6/CTNND1
CC	GO:0031252	cell leading edge	22/302	430/21659	3.90105e-05	RUFY3/CD44/LIMA1/SYNE2/PDE4A/ARHGEF7/CDK6/PLEKHA1/SPTBN1/PALLD/EPS8L1/ITGB4/APC/ABI1/FGD4/TPM1/DGKZ/CLASP2/PTK2/SPATA13/MYO6/CTNND1
CC	GO:0001726	ruffle	13/302	187/21659	0.000330714	LIMA1/PDE4A/ARHGEF7/CDK6/PLEKHA1/PALLD/EPS8L1/APC/FGD4/TPM1/CLASP2/SPATA13/MYO6
CC	GO:0005925	focal adhesion	20/302	464/21659	0.000946575	ITGA3/CD9/CD44/LIMA1/SYNE2/EPB41L2/ARHGEF7/LPXN/PALLD/ITGB4/LMO7/SH3KBP1/CASK/DIXDC1/FBLIM1/CLASP2/MAPRE2/PTK2/LIMS1/ALKBH6
CC	GO:0030055	cell-substrate junction	20/302	471/21659	0.000946575	ITGA3/CD9/CD44/LIMA1/SYNE2/EPB41L2/ARHGEF7/LPXN/PALLD/ITGB4/LMO7/SH3KBP1/CASK/DIXDC1/FBLIM1/CLASP2/MAPRE2/PTK2/LIMS1/ALKBH6
CC	GO:0099738	cell cortex region	6/302	42/21659	0.00166315	PHLDB1/EPB41L2/EPB41/CLASP2/CTBP2/CTNND1
CC	GO:0030027	lamellipodium	12/302	211/21659	0.00258352	RUFY3/CD44/SYNE2/ARHGEF7/PALLD/APC/ABI1/FGD4/DGKZ/PTK2/SPATA13/CTNND1
CC	GO:0031256	leading edge membrane	11/302	183/21659	0.00285087	CD44/SYNE2/PDE4A/PLEKHA1/SPTBN1/EPS8L1/APC/TPM1/CLASP2/SPATA13/MYO6
CC	GO:0032587	ruffle membrane	8/302	103/21659	0.00453648	PDE4A/PLEKHA1/EPS8L1/APC/TPM1/CLASP2/SPATA13/MYO6
CC	GO:0042641	actomyosin	7/302	82/21659	0.00617052	LIMA1/SEPTIN11/TPM1/FBLIM1/PTK2/SEPTIN9/MYO18A
CC	GO:0031253	cell projection membrane	15/302	363/21659	0.00724914	ITGA3/CD44/LIMA1/SYNE2/PDE4A/PLEKHA1/SPTBN1/EPS8L1/APC/TPM1/CASK/CLASP2/BBS1/SPATA13/MYO6
CC	GO:0005802	trans-Golgi network	13/302	309/21659	0.0128546	ATP2C1/PCSK5/AP1B1/COG4/CLIP3/SLC66A2/SCOC/CLASP2/CHID1/ARAP1/MYO18A/SCAMP5/SYS1
CC	GO:0001725	stress fiber	6/302	70/21659	0.0128546	LIMA1/SEPTIN11/TPM1/FBLIM1/PTK2/SEPTIN9
CC	GO:0097517	contractile actin filament bundle	6/302	70/21659	0.0128546	LIMA1/SEPTIN11/TPM1/FBLIM1/PTK2/SEPTIN9
CC	GO:0032432	actin filament bundle	6/302	78/21659	0.0202201	LIMA1/SEPTIN11/TPM1/FBLIM1/PTK2/SEPTIN9
CC	GO:0099572	postsynaptic specialization	14/302	373/21659	0.0202201	SPTBN1/ABHD17A/ARHGEF9/DLG4/ABI1/SEPTIN11/ADD3/DGKZ/EPB41/ABR/RUSC1/CLSTN1/BNIP3/CTNND1
CC	GO:0098984	neuron to neuron synapse	14/302	374/21659	0.0202201	SPTBN1/ABHD17A/ARHGEF9/DLG4/ABI1/SEPTIN11/ADD3/DGKZ/EPB41/ABR/RUSC1/CLSTN1/BNIP3/CTNND1
CC	GO:0002102	podosome	4/302	34/21659	0.0273033	KIF9/SH3PXD2A/LPXN/PALLD
CC	GO:0014069	postsynaptic density	13/302	347/21659	0.0273033	SPTBN1/ABHD17A/ARHGEF9/DLG4/ABI1/ADD3/DGKZ/EPB41/ABR/RUSC1/CLSTN1/BNIP3/CTNND1
CC	GO:0032279	asymmetric synapse	13/302	351/21659	0.0287367	SPTBN1/ABHD17A/ARHGEF9/DLG4/ABI1/ADD3/DGKZ/EPB41/ABR/RUSC1/CLSTN1/BNIP3/CTNND1
CC	GO:0098791	Golgi apparatus subcompartment	15/302	447/21659	0.0321902	ATP2C1/NSFL1C/PCSK5/AP1B1/COG4/CLIP3/SLC66A2/ST3GAL3/SCOC/CLASP2/CHID1/ARAP1/MYO18A/SCAMP5/SYS1
CC	GO:0030175	filopodium	7/302	123/21659	0.0323079	ITGA3/RUFY3/SYNE2/ABI1/FGD4/SPATA13/MYO6
CC	GO:0030863	cortical cytoskeleton	7/302	130/21659	0.0423375	SPTB/EPB41L2/RTKN/SPTBN1/DLG4/EPB41/AKAP13
CC	GO:0031984	organelle subcompartment	15/302	468/21659	0.0437331	ATP2C1/NSFL1C/PCSK5/AP1B1/COG4/CLIP3/SLC66A2/ST3GAL3/SCOC/CLASP2/CHID1/ARAP1/MYO18A/SCAMP5/SYS1
CC	GO:0005881	cytoplasmic microtubule	5/302	70/21659	0.0488998	MID1/APC/CLASP2/MAPRE2/TUBA1A
MF	GO:0005089	Rho guanyl-nucleotide exchange factor activity	10/294	91/19669	0.000490467	ARHGEF7/MCF2L/EPS8L1/ARHGEF9/ARHGEF11/FGD4/ABR/ARHGEF3/AKAP13/SPATA13
MF	GO:0003779	actin binding	22/294	463/19669	0.000490467	GAS7/LIMA1/SYNE2/SPTB/EPB41L2/EPB41L1/PHACTR1/SPTBN1/PALLD/EPS8L1/FGD4/TPM1/ABL2/ADD3/DIXDC1/EPB41/RUSC1/PTK2/S100A4/MYO18A/MYO6/MRTFA
MF	GO:0005088	Ras guanyl-nucleotide exchange factor activity	11/294	151/19669	0.00282265	ARHGEF7/MCF2L/EPS8L1/ARHGEF9/ARHGEF11/FGD4/ABR/DENND2D/ARHGEF3/AKAP13/SPATA13
MF	GO:0045296	cadherin binding	17/294	357/19669	0.00354188	LIMA1/DOCK9/DDX6/SPTBN1/TXNDC9/TJP2/PAICS/CDHR3/EPS8L1/RAN/ABI1/DAB2IP/ANK3/CAST/SEPTIN9/MRTFB/CTNND1
MF	GO:0005085	guanyl-nucleotide exchange factor activity	13/294	236/19669	0.00576124	DOCK9/ARHGEF7/MCF2L/EPS8L1/ARHGEF9/ARHGEF11/FGD4/RAPGEF6/ABR/DENND2D/ARHGEF3/AKAP13/SPATA13
MF	GO:0017048	Rho GTPase binding	11/294	194/19669	0.0137323	ARHGEF7/RTKN/MCF2L/EPS8L1/ARHGEF9/ARHGEF11/FGD4/ABR/ARHGEF3/AKAP13/SPATA13

## Sheet: Table S7
Table S7. Module enrichment analysis for the six individual modules
source	term_name	term_id	term_size	effective_domain_size	adjusted_p_value__1	adjusted_p_value__2	adjusted_p_value__3	adjusted_p_value__4	adjusted_p_value__5	adjusted_p_value__6
GO:MF	structural constituent of cytoskeleton	GO:0005200	104	18694	1	0.0843755	1	2.39901e-05	1	0.0293658
GO:MF	integrin binding	GO:0005178	148	18694	1	1	7.15521e-05	1	1	1
GO:MF	ankyrin binding	GO:0030506	20	18694	1	1	1	0.000117292	1	1
GO:MF	actin binding	GO:0003779	445	18694	0.315216	0.00394344	1	0.000506386	1	1
GO:MF	phospholipid binding	GO:0005543	455	18694	0.0876119	1	1	0.000506386	1	1
GO:MF	protein phosphatase binding	GO:0019903	154	18694	0.000681861	1	1	1	1	1
GO:MF	phosphatase binding	GO:0019902	199	18694	0.000940737	1	1	1	1	1
GO:MF	nucleoside-triphosphatase activity	GO:0017111	840	18694	0.492778	0.0722231	1	1	1	0.00126644
GO:MF	hydrolase activity, acting on acid anhydrides, in phosphorus-containing anhydrides	GO:0016818	897	18694	0.507028	0.0722231	1	1	1	0.00126644
GO:MF	hydrolase activity, acting on acid anhydrides	GO:0016817	897	18694	0.507028	0.0722231	1	1	1	0.00126644
GO:MF	pyrophosphatase activity	GO:0016462	893	18694	0.507028	0.0722231	1	1	1	0.00126644
GO:MF	phosphatidylinositol 3-kinase regulatory subunit binding	GO:0036312	10	18694	0.00127684	1	1	1	1	1
GO:MF	protein heterodimerization activity	GO:0046982	358	18694	0.288194	0.170364	0.102004	1	0.0012909	1
GO:MF	structural molecule activity	GO:0005198	698	18694	1	0.00766832	0.0195961	0.00145134	1	0.134133
GO:MF	lipid binding	GO:0008289	779	18694	0.158966	1	1	0.00167639	1	1
GO:MF	cell adhesion molecule binding	GO:0050839	548	18694	0.0381034	1	0.00181365	0.177469	1	0.110274
GO:MF	cytoskeletal protein binding	GO:0008092	995	18694	0.218216	0.0140951	1	0.00296992	1	1
GO:MF	growth factor binding	GO:0019838	137	18694	1	1	0.00301684	1	1	1
GO:MF	protease binding	GO:0002020	139	18694	1	1	0.00301684	1	1	1
GO:MF	structural constituent of muscle	GO:0008307	43	18694	1	0.00313877	1	1	1	1
GO:MF	calmodulin binding	GO:0005516	204	18694	1	0.133968	1	0.00315378	1	1
GO:MF	extracellular matrix structural constituent	GO:0005201	169	18694	1	1	0.0035646	1	1	1
GO:MF	ribonucleotide binding	GO:0032553	1938	18694	0.0920042	0.165561	1	1	0.495426	0.00394142
GO:MF	guanyl nucleotide binding	GO:0019001	403	18694	0.297503	1	1	1	1	0.00394142
GO:MF	purine ribonucleoside triphosphate binding	GO:0035639	1850	18694	0.0852711	0.165561	1	1	0.495426	0.00394142
GO:MF	guanyl ribonucleotide binding	GO:0032561	403	18694	0.297503	1	1	1	1	0.00394142
GO:MF	ribonucleoside binding	GO:0032549	389	18694	0.296472	1	1	1	1	0.00394142
GO:MF	purine nucleotide binding	GO:0017076	1935	18694	0.0920042	0.165561	1	1	0.495426	0.00394142
GO:MF	GTP binding	GO:0005525	382	18694	0.296472	1	1	1	1	0.00394142
GO:MF	nucleoside binding	GO:0001882	395	18694	0.296472	1	1	1	1	0.00394142
GO:MF	purine ribonucleoside binding	GO:0032550	386	18694	0.296472	1	1	1	1	0.00394142
GO:MF	GTPase activity	GO:0003924	327	18694	1	1	1	1	1	0.00394142
GO:MF	purine nucleoside binding	GO:0001883	389	18694	0.296472	1	1	1	1	0.00394142
GO:MF	purine ribonucleotide binding	GO:0032555	1921	18694	0.0920042	0.165561	1	1	0.495426	0.00394142
GO:MF	nucleotide binding	GO:0000166	2172	18694	0.0513021	0.175312	1	1	0.495426	0.00400892
GO:MF	nucleoside phosphate binding	GO:1901265	2173	18694	0.0513021	0.175312	1	1	0.495426	0.00400892
GO:MF	carbohydrate derivative binding	GO:0097367	2286	18694	0.126502	0.181728	0.429767	1	0.498261	0.00442207
GO:MF	protein-containing complex binding	GO:0044877	1282	18694	0.111021	0.113359	0.00645495	0.00488483	1	1
GO:MF	anion binding	GO:0043168	2424	18694	0.0367065	0.196122	1	1	0.500847	0.005009
GO:MF	pyruvate carboxylase activity	GO:0004736	1	18694	1	1	1	1	0.00502835	1
GO:MF	small molecule binding	GO:0036094	2507	18694	0.0703916	0.202738	1	1	0.501951	0.0052777
GO:MF	hydrolase activity	GO:0016787	2588	18694	0.328818	0.0722231	1	1	1	0.00554227
GO:MF	neuregulin binding	GO:0038132	5	18694	1	1	0.00645495	1	1	1
GO:MF	enzyme binding	GO:0019899	1866	18694	0.00729198	1	0.0838213	0.412071	1	1
GO:MF	motor activity	GO:0003774	134	18694	1	0.00766832	1	1	1	1
GO:MF	protein phosphatase 2A binding	GO:0051721	34	18694	0.00787767	1	1	1	1	1
GO:MF	phosphatidylinositol 3-kinase binding	GO:0043548	32	18694	0.00787767	1	1	1	1	1
GO:MF	protein domain specific binding	GO:0019904	718	18694	0.445728	1	0.191629	1	1	0.00861349
GO:MF	pre-mRNA intronic binding	GO:0097157	12	18694	1	1	1	0.00923545	1	1
GO:MF	1-phosphatidylinositol binding	GO:0005545	14	18694	1	1	1	0.0097936	1	1
GO:MF	platelet-derived growth factor binding	GO:0048407	11	18694	1	1	0.0102822	1	1	1
GO:MF	signaling receptor binding	GO:0005102	1681	18694	0.0703916	1	0.0102822	1	0.495426	1
GO:MF	insulin-like growth factor I binding	GO:0031994	13	18694	1	1	0.0102822	1	1	1
GO:MF	protein dimerization activity	GO:0046983	1068	18694	0.0380107	0.0843755	0.267535	1	0.0111564	1
GO:MF	biotin binding	GO:0009374	5	18694	1	1	1	1	0.0125668	1
GO:MF	ligase activity, forming carbon-carbon bonds	GO:0016885	7	18694	1	1	1	1	0.0140726	1
GO:MF	actin filament binding	GO:0051015	210	18694	0.195112	0.0140951	1	0.0883724	1	1
GO:MF	aryl hydrocarbon receptor binding	GO:0017162	9	18694	1	1	1	1	0.0150754	1
GO:MF	calcium-dependent protein serine/threonine phosphatase activity	GO:0004723	7	18694	1	0.0163049	1	1	1	1
GO:MF	laminin binding	GO:0043236	28	18694	1	1	0.0163626	1	1	1
GO:MF	polysaccharide binding	GO:0030247	26	18694	1	1	0.0163626	1	1	1
GO:MF	insulin-like growth factor binding	GO:0005520	29	18694	1	1	0.0163626	1	1	1
GO:MF	fibronectin binding	GO:0001968	28	18694	1	1	0.0163626	1	1	1
GO:MF	protein phosphorylated amino acid binding	GO:0045309	54	18694	0.017077	1	1	1	1	1
GO:MF	protein-macromolecule adaptor activity	GO:0030674	257	18694	0.0171298	1	1	1	1	1
GO:MF	spectrin binding	GO:0030507	28	18694	1	1	1	0.0179348	1	1
GO:MF	signaling adaptor activity	GO:0035591	68	18694	0.0185836	1	1	1	1	1
GO:MF	molecular adaptor activity	GO:0060090	321	18694	0.0185836	1	1	1	1	1
GO:MF	protein kinase binding	GO:0019901	679	18694	0.0185836	1	1	1	1	1
GO:MF	JUN kinase kinase activity	GO:0008545	2	18694	0.0185836	1	1	1	1	1
GO:MF	enzyme regulator activity	GO:0030234	1228	18694	0.0185836	1	1	1	1	1
GO:MF	protein tyrosine phosphatase activator activity	GO:0008160	2	18694	0.0185836	1	1	1	1	1
GO:MF	cadherin binding	GO:0045296	332	18694	0.0191022	1	1	0.118584	1	0.0752406
GO:MF	phosphoprotein binding	GO:0051219	87	18694	0.0191561	1	1	0.0443701	1	1
GO:MF	kinase binding	GO:0019900	763	18694	0.0191561	1	1	1	1	1
GO:MF	ubiquitin-like protein binding	GO:0032182	93	18694	0.0193792	1	1	1	1	1
GO:MF	phosphothreonine residue binding	GO:0050816	3	18694	0.0193792	1	1	1	1	1
GO:MF	extracellular matrix structural constituent conferring tensile strength	GO:0030020	41	18694	1	1	0.0202222	1	1	1
GO:MF	pre-mRNA binding	GO:0036002	37	18694	1	1	1	0.0218607	1	1
GO:MF	scavenger receptor activity	GO:0005044	48	18694	1	1	0.0222697	1	1	1
GO:MF	GDP binding	GO:0019003	73	18694	1	1	1	1	1	0.0223515
GO:MF	RNA helicase activity	GO:0003724	76	18694	1	1	1	1	1	0.0223515
GO:MF	extracellular matrix binding	GO:0050840	55	18694	1	1	0.0240861	1	1	1
GO:MF	collagen binding	GO:0005518	69	18694	1	1	0.0285946	1	1	1
GO:MF	cargo receptor activity	GO:0038024	77	18694	1	1	0.030295	1	1	1
GO:MF	ErbB-3 class receptor binding	GO:0043125	5	18694	0.0306624	1	1	1	1	1
GO:MF	GTPase binding	GO:0051020	56	18694	1	1	1	0.0306763	1	1
GO:MF	neurotrophin TRK receptor binding	GO:0005167	6	18694	0.0319844	1	1	1	1	1
GO:MF	neurotrophin TRKA receptor binding	GO:0005168	6	18694	0.0319844	1	1	1	1	1
GO:MF	insulin binding	GO:0043559	6	18694	0.0319844	1	1	1	1	1
GO:MF	phosphatidylinositol-3,5-bisphosphate 3-phosphatase activity	GO:0052629	7	18694	0.0357479	1	1	1	1	1
GO:MF	ATPase activity	GO:0016887	456	18694	0.319675	0.0374372	1	1	1	0.0966159
GO:MF	calmodulin-dependent protein kinase activity	GO:0004683	22	18694	1	0.0374372	1	1	1	1
GO:MF	actin-dependent ATPase activity	GO:0030898	23	18694	1	0.0374372	1	1	1	1
GO:MF	vascular endothelial growth factor receptor 2 binding	GO:0043184	9	18694	0.0380107	1	1	1	1	1
GO:MF	phosphatidylinositol-3,5-bisphosphate phosphatase activity	GO:0106018	9	18694	0.0380107	1	1	1	1	1
GO:MF	ubiquitin-protein transferase activator activity	GO:0097027	9	18694	0.0380107	1	1	1	1	1
GO:MF	phosphatidylinositol phosphate binding	GO:1901981	173	18694	0.0381034	1	1	1	1	1
GO:MF	neurotrophin receptor binding	GO:0005165	12	18694	0.0444914	1	1	1	1	1
GO:MF	insulin receptor substrate binding	GO:0043560	12	18694	0.0444914	1	1	1	1	1
GO:MF	helicase activity	GO:0004386	167	18694	1	1	1	1	1	0.0452551
GO:MF	transmembrane receptor protein tyrosine kinase adaptor activity	GO:0005068	13	18694	0.045429	1	1	1	1	1
GO:MF	protein phosphatase activator activity	GO:0072542	13	18694	0.045429	1	1	1	1	1
GO:MF	vascular endothelial growth factor receptor binding	GO:0005172	14	18694	0.046263	1	1	1	1	1
GO:MF	GTPase inhibitor activity	GO:0005095	14	18694	0.046263	1	1	1	1	1
GO:MF	protein homodimerization activity	GO:0042803	679	18694	0.0467604	0.0622473	1	1	1	1
GO:MF	phosphatidylinositol monophosphate phosphatase activity	GO:0052744	18	18694	0.0467604	1	1	1	1	1
GO:MF	insulin-like growth factor receptor binding	GO:0005159	16	18694	0.0467604	1	1	1	1	1
GO:MF	1-phosphatidylinositol-3-kinase regulator activity	GO:0046935	16	18694	0.0467604	1	1	1	1	1
GO:MF	GTPase activating protein binding	GO:0032794	15	18694	0.0467604	1	1	1	1	1
GO:MF	MAP kinase kinase activity	GO:0004708	18	18694	0.0467604	1	1	1	1	1
GO:MF	phosphatidylinositol-3-phosphatase activity	GO:0004438	17	18694	0.0467604	1	1	1	1	1
GO:MF	NAD+ kinase activity	GO:0003951	17	18694	0.0467604	1	1	1	1	1
GO:MF	mitogen-activated protein kinase kinase binding	GO:0031434	15	18694	0.0467604	1	1	1	1	1
GO:MF	phosphatase activator activity	GO:0019211	17	18694	0.0467604	1	1	1	1	1
GO:MF	DNA binding	GO:0003677	2519	18694	1	0.581845	1	0.465393	0.0467771	1
GO:MF	RNA polymerase II general transcription initiation factor activity	GO:0016251	38	18694	1	1	1	1	0.0467771	1
GO:MF	general transcription initiation factor activity	GO:0140223	42	18694	1	1	1	1	0.0467771	1
GO:MF	ubiquitin-protein transferase regulator activity	GO:0055106	19	18694	0.0473271	1	1	1	1	1
GO:MF	mitogen-activated protein kinase kinase kinase binding	GO:0031435	19	18694	0.0473271	1	1	1	1	1
GO:MF	death receptor binding	GO:0005123	20	18694	0.0478478	1	1	1	1	1
GO:MF	phosphatidylinositol 3-kinase regulator activity	GO:0035014	20	18694	0.0478478	1	1	1	1	1
GO:MF	phosphatidylinositol binding	GO:0035091	257	18694	0.0484565	1	1	0.101389	1	1
GO:BP	extracellular matrix organization	GO:0030198	399	18092	1	1	4.02625e-05	1	1	1
GO:BP	cell-substrate adhesion	GO:0031589	368	18092	0.315043	1	4.02625e-05	1	1	1
GO:BP	extracellular structure organization	GO:0043062	400	18092	1	1	4.02625e-05	1	1	1
GO:BP	formation of primary germ layer	GO:0001704	128	18092	1	1	0.000176546	1	1	1
GO:BP	skin morphogenesis	GO:0043589	11	18092	1	1	0.000206754	1	1	1
GO:BP	gastrulation	GO:0007369	194	18092	1	1	0.000411951	1	1	1
GO:BP	cell-matrix adhesion	GO:0007160	236	18092	0.24272	1	0.000636314	1	1	1
GO:BP	embryo development	GO:0009790	1093	18092	0.6064	0.377679	0.000849805	1	1	1
GO:BP	anatomical structure formation involved in morphogenesis	GO:0048646	1235	18092	0.14579	0.397445	0.00110885	1	1	1
GO:BP	mesodermal cell differentiation	GO:0048333	34	18092	1	1	0.00110885	1	1	1
GO:BP	cell adhesion	GO:0007155	1494	18092	0.183133	0.444861	0.00201799	1	1	1
GO:BP	biological adhesion	GO:0022610	1501	18092	0.183504	0.445077	0.00201799	1	1	1
GO:BP	skin development	GO:0043588	430	18092	1	1	0.00206756	1	1	1
GO:BP	cell migration	GO:0016477	1684	18092	0.11103	0.189876	0.00274162	1	1	1
GO:BP	mesoderm formation	GO:0001707	77	18092	1	1	0.00303263	1	1	1
GO:BP	mesoderm morphogenesis	GO:0048332	79	18092	1	1	0.00303263	1	1	1
GO:BP	cell motility	GO:0048870	1856	18092	0.126616	0.204257	0.00303263	1	1	1
GO:BP	cell adhesion mediated by integrin	GO:0033627	73	18092	1	1	0.00303263	1	1	1
GO:BP	localization of cell	GO:0051674	1856	18092	0.126616	0.204257	0.00303263	1	1	1
GO:BP	positive regulation of cell migration	GO:0030335	578	18092	0.152938	1	0.00324943	1	1	1
GO:BP	positive regulation of cellular component movement	GO:0051272	613	18092	0.16012	1	0.00327357	1	1	1
GO:BP	embryonic morphogenesis	GO:0048598	616	18092	1	1	0.00327357	1	1	1
GO:BP	positive regulation of cell motility	GO:2000147	600	18092	0.158618	1	0.00327357	1	1	1
GO:BP	positive regulation of locomotion	GO:0040017	615	18092	0.160183	1	0.00327357	1	1	1
GO:BP	locomotion	GO:0040011	2055	18092	0.14579	0.217269	0.00340685	0.140478	1	1
GO:BP	actin filament-based process	GO:0030029	824	18092	0.104945	0.00381953	1	0.00653332	1	1
GO:BP	actomyosin structure organization	GO:0031032	207	18092	0.0789049	0.00381953	1	0.101781	1	1
GO:BP	positive regulation of protein localization to cell periphery	GO:1904377	70	18092	0.131735	1	0.0626517	0.00388383	1	1
GO:BP	negative regulation of actin filament polymerization	GO:0030837	66	18092	1	1	1	0.00388383	1	1
GO:BP	negative regulation of actin filament depolymerization	GO:0030835	45	18092	0.11103	1	1	0.00388383	1	1
GO:BP	actin filament depolymerization	GO:0030042	59	18092	0.12446	1	1	0.00388383	1	1
GO:BP	regulation of actin filament depolymerization	GO:0030834	55	18092	0.118763	1	1	0.00388383	1	1
GO:BP	negative regulation of protein depolymerization	GO:1901880	74	18092	0.135301	1	1	0.00388383	1	1
GO:BP	actin filament capping	GO:0051693	41	18092	1	1	1	0.00388383	1	1
GO:BP	tissue development	GO:0009888	2161	18092	0.833758	0.22486	0.00393971	1	1	1
GO:BP	response to wounding	GO:0009611	682	18092	0.453829	0.289537	0.00393971	1	1	1
GO:BP	negative regulation of protein polymerization	GO:0032272	80	18092	1	1	1	0.0039741	1	1
GO:BP	negative regulation of protein-containing complex disassembly	GO:0043242	85	18092	0.143762	1	1	0.00398939	1	1
GO:BP	cellular response to fluoride	GO:1902618	1	18092	1	1	0.00405072	1	1	1
GO:BP	integrin-mediated signaling pathway	GO:0007229	113	18092	1	1	0.0040706	1	1	1
GO:BP	regulation of protein depolymerization	GO:1901879	91	18092	0.148157	1	1	0.00411663	1	1
GO:BP	actin-myosin filament sliding	GO:0033275	39	18092	1	0.0041825	1	1	1	1
GO:BP	muscle filament sliding	GO:0030049	39	18092	1	0.0041825	1	1	1	1
GO:BP	cellular response to growth factor stimulus	GO:0071363	743	18092	0.48212	1	0.00457452	1	1	1
GO:BP	movement of cell or subcellular component	GO:0006928	2337	18092	0.176017	0.109714	0.00459698	0.161521	1	1
GO:BP	response to growth factor	GO:0070848	771	18092	0.493324	1	0.00478693	1	1	1
GO:BP	mesoderm development	GO:0007498	137	18092	1	1	0.00525695	1	1	1
GO:BP	protein depolymerization	GO:0051261	118	18092	0.168093	1	1	0.0056401	1	1
GO:BP	actin cytoskeleton organization	GO:0030036	723	18092	0.0892083	0.0221973	1	0.0056401	1	1
GO:BP	regulation of protein localization to cell periphery	GO:1904375	126	18092	0.173013	1	0.0808201	0.0056401	1	1
GO:BP	regulation of protein-containing complex disassembly	GO:0043244	126	18092	0.173013	1	1	0.0056401	1	1
GO:BP	negative regulation of protein-containing complex assembly	GO:0031333	145	18092	1	1	1	0.00653332	1	1
GO:BP	cellular response to vitamin E	GO:0071306	2	18092	1	1	0.00667123	1	1	1
GO:BP	negative regulation of cytoskeleton organization	GO:0051494	166	18092	0.0659582	1	1	0.00760619	1	1
GO:BP	negative regulation of supramolecular fiber organization	GO:1902904	164	18092	0.0659582	1	1	0.00760619	1	1
GO:BP	regulation of actin filament polymerization	GO:0030833	178	18092	1	1	1	0.00828135	1	1
GO:BP	regulation of actin filament length	GO:0030832	196	18092	0.218202	1	1	0.00875284	1	1
GO:BP	regulation of actin polymerization or depolymerization	GO:0008064	195	18092	0.217739	1	1	0.00875284	1	1
GO:BP	actin filament polymerization	GO:0030041	197	18092	1	1	1	0.00875284	1	1
GO:BP	cell morphogenesis	GO:0000902	1063	18092	0.270259	0.373511	1	0.0088966	1	1
GO:BP	endoplasmic reticulum to Golgi vesicle-mediated transport	GO:0006888	207	18092	1	1	1	0.0088966	1	1
GO:BP	anatomical structure morphogenesis	GO:0009653	2865	18092	0.243895	0.645592	0.00920101	0.0465119	1	1
GO:BP	regulation of cell migration	GO:0030334	1016	18092	0.118324	0.365176	0.00964384	1	1	1
GO:BP	cellular protein complex disassembly	GO:0043624	227	18092	0.236499	1	1	0.00981846	1	1
GO:BP	actin polymerization or depolymerization	GO:0008154	226	18092	0.23588	1	1	0.00981846	1	1
GO:BP	regulation of protein polymerization	GO:0032271	237	18092	1	1	1	0.0103005	1	1
GO:BP	common-partner SMAD protein phosphorylation	GO:0007182	5	18092	1	1	1	0.0108931	1	1
GO:BP	regulation of cell motility	GO:2000145	1076	18092	0.126616	0.373924	0.0111186	1	1	1
GO:BP	regulation of locomotion	GO:0040012	1118	18092	0.130835	0.379482	0.0112359	1	1	1
GO:BP	response to fluoride	GO:1902617	4	18092	1	1	0.0112359	1	1	1
GO:BP	enzyme linked receptor protein signaling pathway	GO:0007167	1115	18092	0.130835	1	0.0112359	0.331595	1	1
GO:BP	regulation of cell-substrate adhesion	GO:0010810	223	18092	0.233872	1	0.0112359	1	1	1
GO:BP	regulation of cellular component movement	GO:0051270	1156	18092	0.135301	0.386397	0.0121063	1	1	1
GO:BP	cell surface receptor signaling pathway	GO:0007166	3242	18092	0.169561	0.686714	0.0122827	0.641416	1	1
GO:BP	positive regulation of protein localization to cell cortex	GO:1904778	6	18092	1	1	1	0.0126199	1	1
GO:BP	axon guidance	GO:0007411	285	18092	0.272291	1	1	0.0127949	1	1
GO:BP	neuron projection guidance	GO:0097485	286	18092	0.272514	1	1	0.0127949	1	1
GO:BP	regulation of actin filament organization	GO:0110053	288	18092	0.0974432	0.201457	1	0.0127949	1	1
GO:BP	smooth muscle cell-matrix adhesion	GO:0061302	5	18092	1	1	0.0128844	1	1	1
GO:BP	muscle system process	GO:0003012	477	18092	1	0.0129899	1	1	1	1
GO:BP	protein polymerization	GO:0051258	306	18092	1	1	1	0.0135792	1	1
GO:BP	positive regulation of cellular protein localization	GO:1903829	306	18092	0.103212	1	0.125794	0.0135792	1	1
GO:BP	cellular response to transforming growth factor beta stimulus	GO:0071560	260	18092	1	1	0.0138066	1	1	1
GO:BP	response to transforming growth factor beta	GO:0071559	266	18092	1	1	0.014132	1	1	1
GO:BP	intramembranous ossification	GO:0001957	6	18092	1	1	0.0141717	1	1	1
GO:BP	direct ossification	GO:0036072	6	18092	1	1	0.0141717	1	1	1
GO:BP	cytoskeleton organization	GO:0007010	1435	18092	0.0991481	0.0602676	1	0.0147767	1	0.386714
GO:BP	regulation of protein localization to cell cortex	GO:1904776	9	18092	1	1	1	0.0148394	1	1
GO:BP	protein-containing complex disassembly	GO:0032984	334	18092	0.298015	1	1	0.0148394	1	1
GO:BP	protein localization to cell periphery	GO:1990778	345	18092	0.303285	1	0.135331	0.0154051	1	1
GO:BP	protein localization to cell cortex	GO:0072697	11	18092	1	1	1	0.0161757	1	1
GO:BP	negative regulation of organelle organization	GO:0010639	363	18092	0.111017	1	1	0.0161757	1	1
GO:BP	regulation of actin cytoskeleton organization	GO:0032956	372	18092	0.11103	0.216942	1	0.0161757	1	1
GO:BP	regulation of intestinal absorption	GO:1904478	11	18092	1	1	1	0.0161757	1	1
GO:BP	tooth eruption	GO:0044691	7	18092	1	1	0.0161948	1	1	1
GO:BP	Golgi vesicle transport	GO:0048193	383	18092	1	0.217269	1	0.0166938	1	1
GO:BP	regulation of supramolecular fiber organization	GO:1902903	387	18092	0.11103	0.217269	1	0.0166938	1	1
GO:BP	regulation of cellular component size	GO:0032535	395	18092	0.328972	1	1	0.0169954	1	1
GO:BP	positive regulation of heart rate by epinephrine	GO:0003065	1	18092	1	0.0170886	1	1	1	1
GO:BP	protein-containing complex assembly	GO:0065003	1689	18092	0.751049	1	1	0.0177671	0.169064	1
GO:BP	regulation of actin filament-based process	GO:0032970	413	18092	0.117523	0.222308	1	0.0177671	1	1
GO:BP	regulation of cellular response to growth factor stimulus	GO:0090287	325	18092	0.294493	1	0.0193368	1	1	1
GO:BP	actin filament organization	GO:0007015	449	18092	0.126024	0.23429	1	0.0205108	1	1
GO:BP	positive regulation by host of viral release from host cell	GO:0044791	5	18092	1	1	1	1	0.020859	1
GO:BP	DNA packaging	GO:0006323	242	18092	1	1	1	1	0.020859	1
GO:BP	chromatin organization	GO:0006325	831	18092	1	1	1	1	0.020859	1
GO:BP	chromatin assembly or disassembly	GO:0006333	220	18092	1	1	1	1	0.020859	1
GO:BP	modulation by host of viral release from host cell	GO:0044789	5	18092	1	1	1	1	0.020859	1
GO:BP	viral genome packaging	GO:0019072	2	18092	1	1	1	1	0.020859	0.0384679
GO:BP	nucleosome assembly	GO:0006334	142	18092	1	1	1	1	0.020859	1
GO:BP	viral RNA genome packaging	GO:0019074	2	18092	1	1	1	1	0.020859	0.0384679
GO:BP	chromatin assembly	GO:0031497	195	18092	1	1	1	1	0.020859	1
GO:BP	nucleosome organization	GO:0034728	182	18092	1	1	1	1	0.020859	1
GO:BP	protein-DNA complex assembly	GO:0065004	253	18092	1	1	1	1	0.020859	1
GO:BP	hemostasis	GO:0007599	352	18092	0.306999	1	0.0209326	1	1	1
GO:BP	nail development	GO:0035878	10	18092	1	1	0.0209326	1	1	1
GO:BP	coagulation	GO:0050817	355	18092	0.308955	1	0.0209326	1	1	1
GO:BP	bone trabecula formation	GO:0060346	10	18092	1	1	0.0209326	1	1	1
GO:BP	blood coagulation	GO:0007596	347	18092	0.304496	1	0.0209326	1	1	1
GO:BP	regulation of protein-containing complex assembly	GO:0043254	460	18092	0.360837	1	1	0.0210725	1	1
GO:BP	chromosome organization	GO:0051276	1261	18092	0.318266	1	1	1	0.0213485	1
GO:BP	actin-mediated cell contraction	GO:0070252	126	18092	1	0.0221973	1	1	1	1
GO:BP	positive regulation of opsonization	GO:1903028	2	18092	1	0.0221973	1	1	1	1
GO:BP	asymmetric Golgi ribbon formation	GO:0090164	2	18092	1	0.0221973	1	1	1	1
GO:BP	hemidesmosome assembly	GO:0031581	12	18092	1	1	0.0230475	1	1	1
GO:BP	collagen-activated tyrosine kinase receptor signaling pathway	GO:0038063	12	18092	1	1	0.0230475	1	1	1
GO:BP	regulation of Wnt signaling pathway	GO:0030111	383	18092	0.11103	1	0.0230475	1	1	1
GO:BP	response to vitamin E	GO:0033197	12	18092	1	1	0.0230475	1	1	1
GO:BP	axonogenesis	GO:0007409	489	18092	0.373726	1	1	0.0232893	1	1
GO:BP	protein-DNA complex subunit organization	GO:0071824	295	18092	1	1	1	1	0.0239351	1
GO:BP	actin filament-based movement	GO:0030048	155	18092	1	0.0241837	1	1	1	1
GO:BP	response to drug	GO:0042493	403	18092	1	1	0.0242438	1	1	1
GO:BP	bone trabecula morphogenesis	GO:0061430	13	18092	1	1	0.0242438	1	1	1
GO:BP	regulation of anatomical structure size	GO:0090066	520	18092	0.390026	1	1	0.0252891	1	1
GO:BP	protein-containing complex subunit organization	GO:0043933	1974	18092	0.498074	1	1	0.0252891	0.19201	1
GO:BP	regulation of cytoskeleton organization	GO:0051493	538	18092	0.143762	0.26122	1	0.0260116	1	1
GO:BP	axon development	GO:0061564	534	18092	0.395851	1	1	0.0260116	1	1
GO:BP	collagen-activated signaling pathway	GO:0038065	15	18092	1	1	0.0274086	1	1	1
GO:BP	biotin metabolic process	GO:0006768	9	18092	1	1	1	1	0.0284073	1
GO:BP	cellular component disassembly	GO:0022411	574	18092	0.0733638	1	1	0.0288426	1	1
GO:BP	regulation of cellular protein localization	GO:1903827	580	18092	0.153142	1	0.189977	0.0288426	1	1
GO:BP	regulation of SMAD protein signal transduction	GO:0060390	27	18092	1	1	1	0.0288426	1	1
GO:BP	positive regulation of endoplasmic reticulum unfolded protein response	GO:1900103	14	18092	0.02942	1	1	1	1	1
GO:BP	lipid metabolic process	GO:0006629	1455	18092	0.02942	1	1	1	0.55871	1
GO:BP	cell differentiation	GO:0030154	4440	18092	0.716578	0.449614	0.0295066	0.365109	1	0.700123
GO:BP	DNA conformation change	GO:0071103	360	18092	1	1	1	1	0.0307618	1
GO:BP	cellular developmental process	GO:0048869	4518	18092	0.72688	0.457949	0.0311418	0.373588	1	0.70538
GO:BP	positive regulation of vascular endothelial growth factor receptor signaling pathway	GO:0030949	18	18092	1	1	0.0313645	1	1	1
GO:BP	cell morphogenesis involved in neuron differentiation	GO:0048667	617	18092	0.430564	1	1	0.0316713	1	1
GO:BP	cell division	GO:0051301	626	18092	0.434263	1	1	0.0320284	1	0.275695
GO:BP	positive regulation of interleukin-2 production	GO:0032743	32	18092	1	1	1	0.0324612	1	1
GO:BP	regulation of opsonization	GO:1903027	4	18092	1	0.0341658	1	1	1	1
GO:BP	taxis	GO:0042330	665	18092	0.448413	1	1	0.034297	1	1
GO:BP	chemotaxis	GO:0006935	661	18092	0.447586	1	1	0.034297	1	1
GO:BP	dendritic spine maintenance	GO:0097062	20	18092	1	1	0.0343157	1	1	1
GO:BP	positive regulation of ubiquitin-protein transferase activity	GO:0051443	35	18092	0.0350136	1	1	1	1	1
GO:BP	response to UV	GO:0009411	150	18092	0.0350136	1	1	1	1	1
GO:BP	glycerolipid metabolic process	GO:0046486	439	18092	0.0350136	1	1	1	1	1
GO:BP	ERBB signaling pathway	GO:0038127	146	18092	0.0350136	1	1	1	1	1
GO:BP	phosphatidylinositol metabolic process	GO:0046488	184	18092	0.0350136	1	1	1	1	1
GO:BP	activation of JUN kinase activity	GO:0007257	41	18092	0.0350136	1	1	1	1	1
GO:BP	protein stabilization	GO:0050821	191	18092	0.0350136	1	1	1	1	1
GO:BP	negative regulation of osteoclast differentiation	GO:0045671	29	18092	0.0350136	1	1	1	1	1
GO:BP	epidermal growth factor receptor signaling pathway	GO:0007173	124	18092	0.0350136	1	1	1	1	1
GO:BP	regulation of endoplasmic reticulum unfolded protein response	GO:1900101	31	18092	0.0350136	1	1	1	1	1
GO:BP	inositol lipid-mediated signaling	GO:0048017	201	18092	0.0350136	1	1	1	1	1
GO:BP	positive regulation of response to endoplasmic reticulum stress	GO:1905898	36	18092	0.0350136	1	1	1	1	1
GO:BP	phosphatidylinositol-mediated signaling	GO:0048015	197	18092	0.0350136	1	1	1	1	1
GO:BP	neuron projection morphogenesis	GO:0048812	680	18092	0.17555	1	1	0.0352538	1	1
GO:BP	plasma membrane bounded cell projection morphogenesis	GO:0120039	694	18092	0.179318	1	1	0.0356894	1	1
GO:BP	cortical actin cytoskeleton organization	GO:0030866	40	18092	0.111017	0.0988109	1	0.0356894	1	1
GO:BP	cell projection morphogenesis	GO:0048858	698	18092	0.179679	1	1	0.0356894	1	1
GO:BP	cell part morphogenesis	GO:0032990	717	18092	0.183504	1	1	0.0356894	1	1
GO:BP	membrane assembly	GO:0071709	39	18092	1	1	1	0.0356894	1	1
GO:BP	intestinal absorption	GO:0050892	40	18092	0.111017	1	1	0.0356894	1	1
GO:BP	Wnt signaling pathway	GO:0016055	532	18092	0.142548	1	0.0361654	1	1	1
GO:BP	negative regulation of Rho protein signal transduction	GO:0035024	23	18092	1	1	0.0361654	1	1	1
GO:BP	leukocyte migration	GO:0050900	523	18092	0.390931	1	0.0361654	1	1	1
GO:BP	regulation of body fluid levels	GO:0050878	520	18092	0.390026	1	0.0361654	1	1	1
GO:BP	cell-cell signaling by wnt	GO:0198738	534	18092	0.142936	1	0.0361654	1	1	1
GO:BP	response to hyperoxia	GO:0055093	23	18092	1	1	0.0361654	1	1	1
GO:BP	Golgi to plasma membrane protein transport	GO:0043001	42	18092	1	1	1	0.0364886	1	1
GO:BP	supramolecular fiber organization	GO:0097435	739	18092	0.189655	0.299724	0.225864	0.0367856	1	1
GO:BP	membrane biogenesis	GO:0044091	45	18092	1	1	1	0.0369725	1	1
GO:BP	negative regulation of cellular component organization	GO:0051129	753	18092	0.193144	1	0.228199	0.0369725	1	1
GO:BP	regulation of digestive system process	GO:0044058	44	18092	1	1	1	0.0369725	1	1
GO:BP	cell morphogenesis involved in differentiation	GO:0000904	769	18092	0.493286	1	1	0.0376251	1	1
GO:BP	wound healing	GO:0042060	553	18092	0.402899	0.261488	0.0377316	1	1	1
GO:BP	tooth mineralization	GO:0034505	25	18092	1	1	0.0377316	1	1	1
GO:BP	trabecula formation	GO:0060343	25	18092	1	1	0.0377316	1	1	1
GO:BP	positive regulation by host of viral process	GO:0044794	15	18092	1	1	1	1	0.038971	1
GO:BP	positive regulation of viral release from host cell	GO:1902188	15	18092	1	1	1	1	0.038971	1
GO:BP	renal filtration	GO:0097205	27	18092	1	1	0.0402073	1	1	1
GO:BP	cellular component morphogenesis	GO:0032989	813	18092	0.205987	0.320182	1	0.0413656	1	1
GO:BP	endochondral ossification	GO:0001958	30	18092	1	1	0.0419066	1	1	1
GO:BP	response to increased oxygen levels	GO:0036296	30	18092	1	1	0.0419066	1	1	1
GO:BP	replacement ossification	GO:0036075	30	18092	1	1	0.0419066	1	1	1
GO:BP	exploration behavior	GO:0035640	30	18092	1	1	0.0419066	1	1	1
GO:BP	response to gonadotropin	GO:0034698	30	18092	1	1	0.0419066	1	1	1
GO:BP	cartilage development involved in endochondral bone morphogenesis	GO:0060351	31	18092	1	1	0.0427719	1	1	1
GO:BP	face morphogenesis	GO:0060325	32	18092	1	1	0.043616	1	1	1
GO:BP	cellular response to vitamin	GO:0071295	33	18092	1	1	0.0439171	1	1	1
GO:BP	cell surface receptor signaling pathway involved in cell-cell signaling	GO:1905114	642	18092	0.167651	1	0.0439171	1	1	1
GO:BP	regulation of phosphorus metabolic process	GO:0051174	1661	18092	0.0442826	1	0.391433	1	1	1
GO:BP	negative regulation of myeloid leukocyte differentiation	GO:0002762	51	18092	0.0442826	1	1	1	1	1
GO:BP	regulation of transferase activity	GO:0051338	1046	18092	0.0442826	1	1	1	1	1
GO:BP	regulation of ubiquitin-protein transferase activity	GO:0051438	56	18092	0.0442826	1	1	1	1	1
GO:BP	negative regulation of GTPase activity	GO:0034260	49	18092	0.0442826	1	1	1	1	1
GO:BP	regulation of phosphate metabolic process	GO:0019220	1660	18092	0.0442826	1	0.391433	1	1	1
GO:BP	regulation of phosphatidylinositol 3-kinase activity	GO:0043551	59	18092	0.0442826	1	1	1	1	1
GO:BP	phosphate-containing compound metabolic process	GO:0006796	3098	18092	0.0442826	0.670513	0.579065	0.628459	1	1
GO:BP	phosphorus metabolic process	GO:0006793	3125	18092	0.0442826	0.67238	0.581537	0.629776	1	1
GO:BP	cellular lipid metabolic process	GO:0044255	1078	18092	0.0442826	1	1	1	1	1
GO:BP	positive regulation of protein modification process	GO:0031401	1091	18092	0.044962	1	0.296551	1	1	1
GO:BP	lipid modification	GO:0030258	272	18092	0.0451735	1	1	1	1	1
GO:BP	glycerolipid biosynthetic process	GO:0045017	270	18092	0.0451735	1	1	1	1	1
GO:BP	regulation of catalytic activity	GO:0050790	2428	18092	0.0451808	0.584432	0.496151	1	1	1
GO:BP	regulation of osteoclast differentiation	GO:0045670	66	18092	0.0451808	1	1	1	1	1
GO:BP	regulation of cellular localization	GO:0060341	868	18092	0.107385	1	0.253024	0.0463495	1	1
GO:BP	regulation of lipid kinase activity	GO:0043550	68	18092	0.0463934	1	1	1	1	1
GO:BP	establishment of protein localization to plasma membrane	GO:0061951	62	18092	1	1	1	0.0465119	1	1
GO:BP	positive regulation of protein localization to plasma membrane	GO:1903078	63	18092	0.126616	1	0.0618819	0.0465119	1	1
GO:BP	regulation of interleukin-2 production	GO:0032663	60	18092	1	1	1	0.0465119	1	1
GO:BP	cortical cytoskeleton organization	GO:0030865	62	18092	0.126616	0.109714	1	0.0465119	1	1
GO:BP	Golgi to plasma membrane transport	GO:0006893	63	18092	1	1	1	0.0465119	1	1
GO:BP	regulation of muscle system process	GO:0090257	261	18092	1	0.046713	1	1	1	1
GO:BP	positive regulation of blood pressure by epinephrine-norepinephrine	GO:0003321	7	18092	1	0.046713	1	1	1	1
GO:BP	regulation of relaxation of cardiac muscle	GO:1901897	7	18092	1	0.046713	1	1	1	1
GO:BP	positive regulation of heart rate by epinephrine-norepinephrine	GO:0001996	6	18092	1	0.046713	1	1	1	1
GO:BP	regulation of vascular endothelial growth factor receptor signaling pathway	GO:0030947	36	18092	0.107916	1	0.0473407	1	1	1
GO:BP	tissue morphogenesis	GO:0048729	688	18092	1	0.289696	0.0485445	1	1	1
GO:BP	head morphogenesis	GO:0060323	38	18092	1	1	0.0488269	1	1	1
GO:BP	regulation of protein localization	GO:0032880	936	18092	0.11103	0.350399	0.26714	0.0490061	1	1
GO:BP	MAPK cascade	GO:0000165	946	18092	0.11103	1	1	0.0490061	1	1
GO:BP	interleukin-2 production	GO:0032623	69	18092	1	1	1	0.0490061	1	1
GO:CC	spectrin-associated cytoskeleton	GO:0014731	9	18963	1	1	1	2.39453e-08	1	1
GO:CC	spectrin	GO:0008091	9	18963	1	1	1	3.24222e-05	1	1
GO:CC	cortical cytoskeleton	GO:0030863	113	18963	0.189417	1	1	3.24222e-05	1	1
GO:CC	cell cortex	GO:0005938	318	18963	0.101537	1	1	0.000373732	1	1
GO:CC	protein complex involved in cell adhesion	GO:0098636	37	18963	1	1	0.0010088	1	1	1
GO:CC	integrin complex	GO:0008305	32	18963	1	1	0.0010088	1	1	1
GO:CC	cortical actin cytoskeleton	GO:0030864	83	18963	0.156267	1	1	0.00182932	1	1
GO:CC	actomyosin	GO:0042641	81	18963	0.15554	0.00585905	1	1	1	1
GO:CC	actin cytoskeleton	GO:0015629	513	18963	0.152112	0.00585905	1	0.0201397	1	1
GO:CC	myosin complex	GO:0016459	57	18963	1	0.00585905	1	1	1	1
GO:CC	plasma membrane protein complex	GO:0098797	699	18963	0.507638	1	0.0058853	1	1	1
GO:CC	cytoplasmic side of plasma membrane	GO:0009898	168	18963	1	1	1	0.0062465	1	1
GO:CC	nucleosome	GO:0000786	112	18963	1	1	1	1	0.00639061	1
GO:CC	DNA packaging complex	GO:0044815	119	18963	1	1	1	1	0.00639061	1
GO:CC	cytoplasmic side of membrane	GO:0098562	194	18963	1	1	1	0.00713222	1	1
GO:CC	integrin alpha3-beta1 complex	GO:0034667	2	18963	1	1	0.0076775	1	1	1
GO:CC	collagen type I trimer	GO:0005584	2	18963	1	1	0.0076775	1	1	1
GO:CC	alphav-beta3 integrin-vitronectin complex	GO:0071062	3	18963	1	1	0.00959612	1	1	1
GO:CC	protein-DNA complex	GO:0032993	212	18963	1	1	1	1	0.0101122	1
GO:CC	SLIK (SAGA-like) complex	GO:0046695	3	18963	1	1	1	1	0.0101122	1
GO:CC	growth cone filopodium	GO:1990812	4	18963	1	1	0.0109661	1	1	1
GO:CC	plasma membrane signaling receptor complex	GO:0098802	302	18963	1	1	0.0112613	1	1	1
GO:CC	extracellular space	GO:0005615	3598	18963	0.598973	0.756555	0.0112613	0.223059	0.221648	0.165942
GO:CC	membrane protein complex	GO:0098796	1326	18963	0.172626	1	0.0112613	1	1	1
GO:CC	hemidesmosome	GO:0030056	7	18963	1	1	0.0112613	1	1	1
GO:CC	invadopodium membrane	GO:0071438	6	18963	1	1	0.0112613	1	1	1
GO:CC	asymmetric synapse	GO:0032279	350	18963	0.350536	0.201764	1	0.0141272	1	1
GO:CC	neuron to neuron synapse	GO:0098984	374	18963	0.350536	0.204599	1	0.0141272	1	1
GO:CC	postsynaptic specialization	GO:0099572	370	18963	0.350536	0.204599	1	0.0141272	1	1
GO:CC	postsynaptic density	GO:0014069	344	18963	0.350536	0.201764	1	0.0141272	1	1
GO:CC	cuticular plate	GO:0032437	9	18963	1	1	1	0.0141272	1	1
GO:CC	intrinsic component of the cytoplasmic side of the plasma membrane	GO:0031235	8	18963	1	1	1	0.0141272	1	1
GO:CC	intracellular non-membrane-bounded organelle	GO:0043232	4326	18963	0.699622	0.0689958	0.668766	0.0147047	0.264457	0.0577258
GO:CC	non-membrane-bounded organelle	GO:0043228	4333	18963	0.503665	0.0689958	0.668766	0.0147047	0.264457	0.0577258
GO:CC	cytosol	GO:0005829	5231	18963	0.0147966	0.0998542	1	0.119927	0.0271382	0.245797
GO:CC	focal adhesion	GO:0005925	418	18963	0.12957	1	0.0148215	1	1	1
GO:CC	cell-substrate junction	GO:0030055	426	18963	0.12957	1	0.0148215	1	1	1
GO:CC	vesicle	GO:0031982	4071	18963	0.454401	0.406737	0.0148215	0.24268	0.254665	0.185106
GO:CC	collagen-containing extracellular matrix	GO:0062023	424	18963	1	1	0.0148215	1	1	1
GO:CC	banded collagen fibril	GO:0098643	12	18963	1	1	0.0148215	1	1	1
GO:CC	fibrillar collagen trimer	GO:0005583	12	18963	1	1	0.0148215	1	1	1
GO:CC	concave side of sperm head	GO:0061830	1	18963	1	1	1	1	1	0.0150293
GO:CC	invadopodium	GO:0071437	16	18963	1	1	0.0157667	1	1	1
GO:CC	extracellular region	GO:0005576	4602	18963	0.733958	0.841408	0.0157667	0.106965	0.279963	0.203424
GO:CC	ribonucleoprotein granule	GO:0035770	249	18963	1	1	1	0.106965	1	0.0161732
GO:CC	cytoplasmic ribonucleoprotein granule	GO:0036464	238	18963	1	1	1	1	1	0.0161732
GO:CC	filopodium membrane	GO:0031527	18	18963	1	1	0.016431	1	1	1
GO:CC	receptor complex	GO:0043235	518	18963	1	1	0.0174984	1	1	1
GO:CC	complex of collagen trimers	GO:0098644	21	18963	1	1	0.0174984	1	1	1
GO:CC	axolemma	GO:0030673	17	18963	1	1	1	0.0181308	1	1
GO:CC	extracellular matrix	GO:0031012	564	18963	1	1	0.0193048	1	1	1
GO:CC	cytoskeleton	GO:0005856	2302	18963	0.603203	0.0196109	1	0.0256961	1	0.0989439
GO:CC	muscle thin filament tropomyosin	GO:0005862	4	18963	1	0.0196109	1	1	1	1
GO:CC	extracellular exosome	GO:0070062	2180	18963	0.350536	0.576489	0.0201917	0.119927	0.120018	0.0965751
GO:CC	calcium- and calmodulin-dependent protein kinase complex	GO:0005954	5	18963	1	0.0204259	1	1	1	1
GO:CC	extracellular vesicle	GO:1903561	2266	18963	0.350536	0.576489	0.0209736	0.119927	0.121225	0.0986977
GO:CC	extracellular organelle	GO:0043230	2268	18963	0.350536	0.576489	0.0209736	0.119927	0.121225	0.0986977
GO:CC	postsynaptic Golgi apparatus	GO:0150051	6	18963	1	0.0210073	1	1	1	1
GO:CC	outer dense fiber	GO:0001520	7	18963	1	1	1	1	1	0.0210343
GO:CC	sperm annulus	GO:0097227	6	18963	1	1	1	1	1	0.0210343
GO:CC	chromatin	GO:0000785	423	18963	1	1	1	1	0.0231792	0.126876
GO:CC	transcription factor TFTC complex	GO:0033276	14	18963	1	1	1	1	0.0231792	1
GO:CC	SAGA complex	GO:0000124	14	18963	1	1	1	1	0.0231792	1
GO:CC	M band	GO:0031430	25	18963	1	1	1	0.0236854	1	1
GO:CC	protein-containing complex	GO:0032991	5556	18963	0.190153	0.110107	0.0239316	0.0271114	0.126948	0.67504
GO:CC	side of membrane	GO:0098552	632	18963	1	1	0.213688	0.0256961	1	1
GO:CC	postsynapse	GO:0098794	647	18963	0.486533	0.0689958	1	0.0256961	1	1
GO:CC	MLL1/2 complex	GO:0044665	32	18963	1	1	1	1	0.0271382	1
GO:CC	organelle lumen	GO:0043233	5468	18963	0.670983	0.873891	0.408639	0.119927	0.0271382	0.67504
GO:CC	membrane-enclosed lumen	GO:0031974	5468	18963	0.670983	0.873891	0.408639	0.119927	0.0271382	0.67504
GO:CC	MLL1 complex	GO:0071339	32	18963	1	1	1	1	0.0271382	1
GO:CC	SAGA-type complex	GO:0070461	27	18963	1	1	1	1	0.0271382	1
GO:CC	intracellular organelle lumen	GO:0070013	5304	18963	0.661247	0.873891	0.400782	0.119927	0.0271382	0.67504
GO:CC	unconventional myosin complex	GO:0016461	10	18963	1	0.0272202	1	1	1	1
GO:CC	bleb	GO:0032059	9	18963	1	0.0272202	1	1	1	1
GO:CC	RISC complex	GO:0016442	16	18963	1	1	1	1	1	0.0283647
GO:CC	sperm head	GO:0061827	17	18963	1	1	1	1	1	0.0283647
GO:CC	RNAi effector complex	GO:0031332	16	18963	1	1	1	1	1	0.0283647
GO:CC	chromatoid body	GO:0033391	13	18963	1	1	1	1	1	0.0283647
GO:CC	A band	GO:0031672	39	18963	1	1	1	0.0288848	1	1
GO:CC	Parkin-FBXW7-Cul1 ubiquitin ligase complex	GO:1990452	3	18963	0.0292901	1	1	1	1	1
GO:CC	transferase complex	GO:1990234	806	18963	0.0292901	1	1	1	0.219301	1
GO:CC	ubiquitin ligase complex	GO:0000151	297	18963	0.0292901	1	1	1	1	1
GO:CC	climbing fiber	GO:0044301	2	18963	0.0292901	1	1	1	1	1
GO:CC	intracellular protein-containing complex	GO:0140535	762	18963	0.0292901	0.329334	1	1	0.217783	1
GO:CC	catalytic complex	GO:1902494	1422	18963	0.0292901	1	1	1	0.294676	1
GO:CC	cell division site	GO:0032153	72	18963	0.0292901	1	1	1	1	1
GO:CC	phosphatidylinositol 3-kinase complex, class IA	GO:0005943	3	18963	0.0292901	1	1	1	1	1
GO:CC	AIP1-IRE1 complex	GO:1990597	2	18963	0.0292901	1	1	1	1	1
GO:CC	perinuclear endoplasmic reticulum membrane	GO:1990578	4	18963	0.0292901	1	1	1	1	1
GO:CC	parallel fiber	GO:1990032	1	18963	0.0292901	1	1	1	1	1
GO:CC	actomyosin contractile ring	GO:0005826	4	18963	0.0292901	1	1	1	1	1
GO:CC	anchoring junction	GO:0070161	843	18963	0.0292901	1	0.0338375	1	1	0.188923
GO:CC	cell cortex region	GO:0099738	44	18963	0.127124	1	1	0.0312178	1	1
GO:CC	excitatory synapse	GO:0060076	53	18963	1	1	0.0338375	1	1	1
GO:CC	phosphatidylinositol 3-kinase complex, class I	GO:0097651	5	18963	0.0341601	1	1	1	1	1
GO:CC	transcription factor TFIID complex	GO:0005669	47	18963	1	1	1	1	0.0362194	1
GO:CC	cell surface	GO:0009986	922	18963	0.598973	0.353733	0.038952	0.233684	1	1
GO:CC	neuron projection membrane	GO:0032589	63	18963	1	1	1	0.0428458	1	1
GO:CC	intercellular bridge	GO:0045171	71	18963	1	1	1	0.0446814	1	1
GO:CC	main axon	GO:0044304	70	18963	1	1	1	0.0446814	1	1
GO:CC	cerebellar mossy fiber	GO:0044300	7	18963	0.0448044	1	1	1	1	1
GO:CC	cell-cell junction	GO:0005911	506	18963	0.0451357	1	1	1	1	0.139699
GO:CC	polymeric cytoskeletal fiber	GO:0099513	775	18963	1	0.329334	1	1	1	0.0462519
GO:CC	chromosome	GO:0005694	947	18963	1	1	1	1	0.0480349	0.199036
KEGG	ECM-receptor interaction	KEGG:04512	88	7987	1	1	2.61496e-07	1	1	1
KEGG	Focal adhesion	KEGG:04510	200	7987	0.275261	1	3.62685e-06	1	1	1
KEGG	PI3K-Akt signaling pathway	KEGG:04151	353	7987	0.377184	1	1.78311e-05	1	1	1
KEGG	Human papillomavirus infection	KEGG:05165	331	7987	0.361232	1	1.78311e-05	1	1	1
KEGG	Arrhythmogenic right ventricular cardiomyopathy	KEGG:05412	77	7987	1	1	0.00206572	1	1	1
KEGG	Hypertrophic cardiomyopathy	KEGG:05410	90	7987	1	0.0811795	0.0022448	1	1	1
KEGG	Dilated cardiomyopathy	KEGG:05414	95	7987	1	0.0811795	0.0022448	1	1	1
KEGG	Proteoglycans in cancer	KEGG:05205	205	7987	0.27538	0.0950631	0.00897733	1	1	1
KEGG	Regulation of actin cytoskeleton	KEGG:04810	217	7987	0.280624	1	0.00897733	1	1	1
KEGG	Viral carcinogenesis	KEGG:05203	203	7987	0.27538	1	1	1	0.0124302	1
KEGG	Alcoholism	KEGG:05034	187	7987	1	1	1	1	0.0124302	1
KEGG	Systemic lupus erythematosus	KEGG:05322	133	7987	1	1	1	1	0.0124302	1
KEGG	Phosphatidylinositol signaling system	KEGG:04070	97	7987	0.0169412	1	1	1	1	1
KEGG	TNF signaling pathway	KEGG:04668	112	7987	0.0169412	1	1	1	1	1
KEGG	Phagosome	KEGG:04145	148	7987	1	1	1	1	1	0.019205
KEGG	Adrenergic signaling in cardiomyocytes	KEGG:04261	150	7987	1	0.0207887	1	1	1	1
KEGG	Oxytocin signaling pathway	KEGG:04921	154	7987	1	0.0207887	1	1	1	1
KEGG	Salmonella infection	KEGG:05132	249	7987	0.300887	1	1	1	1	0.027023
KEGG	Citrate cycle (TCA cycle)	KEGG:00020	30	7987	1	1	1	1	0.0364308	1
KEGG	Basal transcription factors	KEGG:03022	44	7987	1	1	1	1	0.0364308	1
KEGG	Pyruvate metabolism	KEGG:00620	39	7987	1	1	1	1	0.0364308	1
REAC	Syndecan interactions	REAC:R-HSA-3000170	26	10531	1	1	2.56111e-06	1	1	1
REAC	Non-integrin membrane-ECM interactions	REAC:R-HSA-3000171	58	10531	1	1	1.01084e-05	1	1	1
REAC	Extracellular matrix organization	REAC:R-HSA-1474244	298	10531	1	1	1.01084e-05	1	1	1
REAC	Integrin cell surface interactions	REAC:R-HSA-216083	84	10531	1	1	2.33676e-05	1	1	1
REAC	Laminin interactions	REAC:R-HSA-3000157	30	10531	1	1	0.000375251	1	1	1
REAC	MET activates PTK2 signaling	REAC:R-HSA-8874081	30	10531	1	1	0.000375251	1	1	1
REAC	MET promotes cell motility	REAC:R-HSA-8875878	40	10531	1	1	0.000576009	1	1	1
REAC	Assembly of collagen fibrils and other multimeric structures	REAC:R-HSA-2022090	60	10531	1	1	0.00114081	1	1	1
REAC	ECM proteoglycans	REAC:R-HSA-3000178	75	10531	1	1	0.00146653	1	1	1
REAC	Signaling by MET	REAC:R-HSA-6806834	76	10531	0.137774	1	0.00146653	1	1	1
REAC	Interaction between L1 and Ankyrins	REAC:R-HSA-445095	31	10531	1	1	1	0.00155418	1	1
REAC	Collagen formation	REAC:R-HSA-1474290	89	10531	1	1	0.00182885	1	1	1
REAC	Trafficking of AMPA receptors	REAC:R-HSA-399719	27	10531	1	0.00195419	1	1	1	1
REAC	Muscle contraction	REAC:R-HSA-397014	205	10531	1	0.00195419	1	1	1	1
REAC	Glutamate binding, activation of AMPA receptors and synaptic plasticity	REAC:R-HSA-399721	27	10531	1	0.00195419	1	1	1	1
REAC	Smooth Muscle Contraction	REAC:R-HSA-445355	38	10531	1	0.00261296	1	1	1	1
REAC	NCAM signaling for neurite out-growth	REAC:R-HSA-375165	59	10531	1	1	1	0.00284921	1	1
REAC	COPI-mediated anterograde transport	REAC:R-HSA-6807878	102	10531	1	1	1	0.00568722	1	0.0593572
REAC	L1CAM interactions	REAC:R-HSA-373760	119	10531	1	1	1	0.00580134	1	0.062343
REAC	Cell surface interactions at the vascular wall	REAC:R-HSA-202733	190	10531	0.231697	1	0.00758813	1	1	1
REAC	ER to Golgi Anterograde Transport	REAC:R-HSA-199977	154	10531	1	1	1	0.00775286	1	0.0679425
REAC	Transport to the Golgi and subsequent modification	REAC:R-HSA-948021	185	10531	1	1	1	0.00929688	1	0.0779996
REAC	MAPK1/MAPK3 signaling	REAC:R-HSA-5684996	237	10531	0.26959	0.146396	1	0.0112403	1	1
REAC	FLT3 Signaling	REAC:R-HSA-9607240	250	10531	0.0904139	0.151561	1	0.0112403	1	1
REAC	RAF/MAP kinase cascade	REAC:R-HSA-5673001	232	10531	0.26627	0.145835	1	0.0112403	1	1
REAC	MAPK family signaling cascades	REAC:R-HSA-5683057	276	10531	0.300158	0.163856	1	0.0122934	1	1
REAC	Disease	REAC:R-HSA-1643685	1397	10531	0.238485	0.168175	1	1	0.0124438	0.354704
REAC	HCMV Late Events	REAC:R-HSA-9610379	74	10531	1	1	1	1	0.0124438	1
REAC	HDACs deacetylate histones	REAC:R-HSA-3214815	55	10531	1	1	1	1	0.0124438	1
REAC	HCMV Early Events	REAC:R-HSA-9609690	96	10531	1	1	1	1	0.0133191	0.0593572
REAC	HATs acetylate histones	REAC:R-HSA-3214847	102	10531	1	1	1	1	0.0133191	1
REAC	Asparagine N-linked glycosylation	REAC:R-HSA-446203	304	10531	1	1	1	0.0135141	1	0.106785
REAC	Type I hemidesmosome assembly	REAC:R-HSA-446107	11	10531	1	1	0.0143047	1	1	1
REAC	GP1b-IX-V activation signalling	REAC:R-HSA-430116	11	10531	0.0862665	1	0.0143047	1	1	1
REAC	HCMV Infection	REAC:R-HSA-9609646	120	10531	1	1	1	1	0.0153499	0.062343
REAC	Platelet Adhesion to exposed collagen	REAC:R-HSA-75892	15	10531	1	1	0.0170583	1	1	1
REAC	Anchoring fibril formation	REAC:R-HSA-2214320	15	10531	1	1	0.0170583	1	1	1
REAC	Scavenging by Class A Receptors	REAC:R-HSA-3000480	19	10531	1	1	0.0191955	1	1	1
REAC	Crosslinking of collagen fibrils	REAC:R-HSA-2243919	18	10531	1	1	0.0191955	1	1	1
REAC	RUNX2 regulates osteoblast differentiation	REAC:R-HSA-8940973	23	10531	1	1	0.0220011	1	1	1
REAC	Nephrin family interactions	REAC:R-HSA-373753	23	10531	0.0862665	1	1	0.0224977	1	1
REAC	Basigin interactions	REAC:R-HSA-210991	25	10531	1	1	0.0227121	1	1	1
REAC	Infectious disease	REAC:R-HSA-5663205	751	10531	0.240395	1	1	1	0.0236518	0.211906
REAC	RUNX2 regulates bone development	REAC:R-HSA-8941326	30	10531	1	1	0.0259381	1	1	1
REAC	Signaling by Receptor Tyrosine Kinases	REAC:R-HSA-9006934	486	10531	0.140999	1	0.0261498	1	1	1
REAC	GPVI-mediated activation cascade	REAC:R-HSA-114604	35	10531	0.0990728	1	0.0275667	1	1	1
REAC	Molecules associated with elastic fibres	REAC:R-HSA-2129379	37	10531	1	1	0.0275667	1	1	1
REAC	Platelet Aggregation (Plug Formation)	REAC:R-HSA-76009	38	10531	1	1	0.0275667	1	1	1
REAC	Collagen chain trimerization	REAC:R-HSA-8948216	44	10531	1	1	0.0295297	1	1	1
REAC	Elastic fibre formation	REAC:R-HSA-1566948	44	10531	1	1	0.0295297	1	1	1
REAC	Defects in biotin (Btn) metabolism	REAC:R-HSA-3323169	8	10531	1	1	1	1	0.0306092	1
REAC	Defective HLCS causes multiple carboxylase deficiency	REAC:R-HSA-3371599	7	10531	1	1	1	1	0.0306092	1
REAC	Chromatin modifying enzymes	REAC:R-HSA-3247509	234	10531	1	1	1	1	0.0306092	1
REAC	Chromatin organization	REAC:R-HSA-4839726	234	10531	1	1	1	1	0.0306092	1
REAC	Ub-specific processing proteases	REAC:R-HSA-5689880	200	10531	1	1	1	1	0.0306092	1
REAC	Deubiquitination	REAC:R-HSA-5688426	276	10531	1	1	1	1	0.0360597	1
REAC	Biotin transport and metabolism	REAC:R-HSA-196780	11	10531	1	1	1	1	0.0360597	1
REAC	Axon guidance	REAC:R-HSA-422475	549	10531	0.49372	0.278527	1	0.0361807	1	0.168866
REAC	Nervous system development	REAC:R-HSA-9675108	574	10531	0.504027	0.281782	1	0.0366089	1	0.172171
REAC	Hemostasis	REAC:R-HSA-109582	657	10531	0.551028	1	0.0367379	1	1	0.189115
REAC	Collagen degradation	REAC:R-HSA-1442490	64	10531	1	1	0.0398762	1	1	1
REAC	Membrane Trafficking	REAC:R-HSA-199991	625	10531	1	1	1	0.0402459	1	0.0589292
REAC	Collagen biosynthesis and modifying enzymes	REAC:R-HSA-1650814	67	10531	1	1	0.0403366	1	1	1
REAC	Neurexins and neuroligins	REAC:R-HSA-6794361	56	10531	1	0.0496337	1	0.0408899	1	1
REAC	FGFR1 mutant receptor activation	REAC:R-HSA-1839124	26	10531	0.0862665	0.0452204	1	1	1	1
REAC	Signaling by cytosolic FGFR1 fusion mutants	REAC:R-HSA-1839117	16	10531	0.0862665	0.0452204	1	1	1	1
REAC	Sema4D induced cell migration and growth-cone collapse	REAC:R-HSA-416572	20	10531	1	0.0452204	1	1	1	1
REAC	Sema4D in semaphorin signaling	REAC:R-HSA-400685	24	10531	1	0.0452204	1	1	1	1
REAC	Regulation of MECP2 expression and activity	REAC:R-HSA-9022692	30	10531	1	0.0452204	1	1	1	1
REAC	Ras activation upon Ca2+ influx through NMDA receptor	REAC:R-HSA-442982	18	10531	1	0.0452204	1	1	1	1
REAC	RHO GTPases activate PAKs	REAC:R-HSA-5627123	21	10531	1	0.0452204	1	1	1	1
REAC	RHO GTPases activate CIT	REAC:R-HSA-5625900	19	10531	1	0.0452204	1	1	1	1
REAC	RHO GTPases Activate ROCKs	REAC:R-HSA-5627117	19	10531	1	0.0452204	1	1	1	1
REAC	Neuronal System	REAC:R-HSA-112316	400	10531	1	0.0452204	1	0.171111	1	0.132426
REAC	Neurotransmitter receptors and postsynaptic signal transmission	REAC:R-HSA-112314	196	10531	1	0.0452204	1	1	1	0.0779996
REAC	EPHA-mediated growth cone collapse	REAC:R-HSA-3928663	28	10531	1	0.0452204	1	1	1	1
REAC	Negative regulation of NMDA receptor-mediated neuronal transmission	REAC:R-HSA-9617324	20	10531	1	0.0452204	1	1	1	1
REAC	Long-term potentiation	REAC:R-HSA-9620244	21	10531	1	0.0452204	1	1	1	1
REAC	CREB1 phosphorylation through NMDA receptor-mediated activation of RAS signaling	REAC:R-HSA-442742	26	10531	1	0.0452204	1	1	1	1
REAC	CREB1 phosphorylation through the activation of CaMKII/CaMKK/CaMKIV cascasde	REAC:R-HSA-442729	8	10531	1	0.0452204	1	1	1	1
REAC	CaMK IV-mediated phosphorylation of CREB	REAC:R-HSA-111932	10	10531	1	0.0452204	1	1	1	1
REAC	Diseases of signal transduction by growth factor receptors and second messengers	REAC:R-HSA-5663202	359	10531	0.367606	0.0452204	1	1	1	1
REAC	HSF1-dependent transactivation	REAC:R-HSA-3371571	24	10531	1	0.0452204	1	1	1	1
REAC	RAF activation	REAC:R-HSA-5673000	29	10531	1	0.0452204	1	1	1	1
REAC	Unblocking of NMDA receptors, glutamate binding and activation	REAC:R-HSA-438066	20	10531	1	0.0452204	1	1	1	1
REAC	Transmission across Chemical Synapses	REAC:R-HSA-112315	259	10531	1	0.0452204	1	1	1	0.0950256
REAC	Vesicle-mediated transport	REAC:R-HSA-5653656	717	10531	1	1	0.287764	0.0461826	1	0.0589292
REAC	Phase 0 - rapid depolarisation	REAC:R-HSA-5576892	42	10531	1	0.0462783	1	1	1	1
REAC	Signaling by FGFR1 in disease	REAC:R-HSA-5655302	32	10531	0.0947846	0.0462783	1	1	1	1
REAC	DAG and IP3 signaling	REAC:R-HSA-1489509	41	10531	1	0.0462783	1	1	1	1
REAC	Signaling by moderate kinase activity BRAF mutants	REAC:R-HSA-6802946	45	10531	1	0.0462783	1	1	1	1
REAC	Signaling downstream of RAS mutants	REAC:R-HSA-9649948	45	10531	1	0.0462783	1	1	1	1
REAC	Striated Muscle Contraction	REAC:R-HSA-390522	36	10531	1	0.0462783	1	1	1	1
REAC	Assembly and cell surface presentation of NMDA receptors	REAC:R-HSA-9609736	43	10531	1	0.0462783	1	1	1	0.0589292
REAC	Signaling by RAS mutants	REAC:R-HSA-6802949	45	10531	1	0.0462783	1	1	1	1
REAC	CaM pathway	REAC:R-HSA-111997	35	10531	1	0.0462783	1	1	1	1
REAC	Ca-dependent events	REAC:R-HSA-111996	37	10531	1	0.0462783	1	1	1	1
REAC	Paradoxical activation of RAF signaling by kinase inactive BRAF	REAC:R-HSA-6802955	45	10531	1	0.0462783	1	1	1	1
REAC	Calmodulin induced events	REAC:R-HSA-111933	35	10531	1	0.0462783	1	1	1	1
REAC	G-protein mediated events	REAC:R-HSA-112040	54	10531	1	0.0496337	1	1	1	1
REAC	PLC beta mediated events	REAC:R-HSA-112043	53	10531	1	0.0496337	1	1	1	1
REAC	Signaling by FGFR in disease	REAC:R-HSA-1226099	56	10531	0.119301	0.0496337	1	1	1	1
REAC	Ion homeostasis	REAC:R-HSA-5578775	54	10531	1	0.0496337	1	1	1	1
REAC	Ion transport by P-type ATPases	REAC:R-HSA-936837	55	10531	1	0.0496337	1	1	1	1
REAC	Transcriptional Regulation by MECP2	REAC:R-HSA-8986944	59	10531	1	0.0499906	1	1	1	1
REAC	RHO GTPases activate PKNs	REAC:R-HSA-5625740	58	10531	1	0.0499906	1	1	0.0508203	1
WP	Focal Adhesion	WP:WP306	198	7399	0.25062	1	1.29436e-05	1	1	1
WP	PI3K-Akt Signaling Pathway	WP:WP4172	340	7399	0.379351	1	2.8497e-05	1	1	1
WP	Focal Adhesion-PI3K-Akt-mTOR-signaling pathway	WP:WP3932	302	7399	0.351852	1	2.8497e-05	1	1	1
WP	Primary Focal Segmental Glomerulosclerosis FSGS	WP:WP2572	72	7399	1	1	2.8497e-05	1	1	1
WP	Inflammatory Response Pathway	WP:WP453	30	7399	1	1	0.000493392	1	1	1
WP	Nephrotic syndrome	WP:WP4758	45	7399	1	1	0.000933209	1	1	1
WP	Netrin-UNC5B signaling Pathway	WP:WP4747	52	7399	0.131833	1	0.00107002	1	1	1
WP	Arrhythmogenic Right Ventricular Cardiomyopathy	WP:WP2118	75	7399	1	1	0.00195123	1	1	1
WP	Splicing factor NOVA regulated synaptic proteins	WP:WP4148	42	7399	1	0.00262355	1	0.110427	1	1
WP	Integrin-mediated Cell Adhesion	WP:WP185	102	7399	1	1	0.00305466	1	1	1
WP	Senescence and Autophagy in Cancer	WP:WP615	105	7399	1	1	0.00305466	1	1	1
WP	Hippo-Merlin Signaling Dysregulation	WP:WP4541	121	7399	1	1	0.00368172	1	1	1
WP	TCA Cycle and Deficiency of Pyruvate Dehydrogenase complex (PDHc)	WP:WP2453	16	7399	1	1	1	1	0.0138561	1
WP	Fatty Acid Biosynthesis	WP:WP357	22	7399	1	1	1	1	0.0138561	1
WP	Alanine and aspartate metabolism	WP:WP106	12	7399	1	1	1	1	0.0138561	1
WP	Osteoblast Signaling	WP:WP322	14	7399	1	1	0.0163554	1	1	1
WP	Glycolysis and Gluconeogenesis	WP:WP534	45	7399	1	1	1	1	0.0169787	1
WP	Eukaryotic Transcription Initiation	WP:WP405	40	7399	1	1	1	1	0.0169787	1
WP	miR-509-3p alteration of YAP1/ECM axis	WP:WP3967	18	7399	1	1	0.0193951	1	1	1
WP	Regulation of Apoptosis by Parathyroid Hormone-related Protein	WP:WP3872	22	7399	1	1	0.021994	1	1	1
WP	Inhibition of exosome biogenesis and secretion by Manumycin A in CRPC cells	WP:WP4301	18	7399	1	1	1	1	1	0.0242997
WP	Nanoparticle-mediated activation of receptor signaling	WP:WP2643	28	7399	1	1	0.0260945	1	1	1
WP	Type I collagen synthesis in the context of Osteogenesis imperfecta	WP:WP4786	33	7399	1	1	0.0271085	1	1	1
WP	Alpha 6 Beta 4 signaling pathway	WP:WP244	33	7399	0.124908	1	0.0271085	1	1	1
WP	Amino Acid metabolism	WP:WP3925	92	7399	1	1	1	1	0.0288345	1
WP	Genes controlling renal nephrogenesis	WP:WP4823	38	7399	1	1	0.0294518	1	1	1
WP	Pathogenic Escherichia coli infection	WP:WP2272	55	7399	1	1	1	1	1	0.031835
WP	Parkin-Ubiquitin Proteasomal System pathway	WP:WP2359	71	7399	0.139101	1	1	1	1	0.031835
WP	Mechanoregulation and pathology of YAP/TAZ via Hippo and non-Hippo mechanisms	WP:WP4534	47	7399	1	1	0.034447	1	1	1
WP	Phosphoinositides metabolism	WP:WP4971	49	7399	0.0455908	1	1	1	1	1
WP	Interleukin-11 Signaling Pathway	WP:WP2332	44	7399	0.0455908	1	1	1	1	1
WP	RANKL/RANK (Receptor activator of NFKB (ligand)) Signaling Pathway	WP:WP2018	55	7399	0.0455908	1	1	1	1	1
WP	IL-1 signaling pathway	WP:WP195	55	7399	0.0455908	1	1	1	1	1
WP	Translation inhibitors in chronically activated PDGFRA cells	WP:WP4566	46	7399	0.0455908	1	1	1	1	1
WP	Notch Signaling Pathway Netpath	WP:WP61	62	7399	0.0481356	1	1	1	1	1
